# Supplementary material for: Investigating the causal relationship of gut microbiota with GERD and BE: a bidirectional mendelian randomization
Source: BMC Genomics. 2024 May 14;25:471. doi: 10.1186/s12864-024-10377-0 (PMC11092028; doi:10.1186/s12864-024-10377-0)
Supplement: Supplementary file 1 — Supplementary Material 1 [file 12864_2024_10377_MOESM1_ESM.xlsx]

## Sheet: Overview
Supplemental Table rank	Title
Supplemental Table S1	Details of GWAS data
Supplemental Table S2	Details of instrument variables of gut microbiota abundance
Supplemental Table S3	Details of instrument variables of gut bacterial pathway abundance
Supplemental Table S4	Details of instrument variables of GERD,BE,and mediators
Supplemental Table S5	MR analysis results of gut microbiota on GERD/BE
Supplemental Table S6	LDSC results of GM and GERD/BE
Supplemental Table S7	Reverse MR analysis results of GERD on gut microbiota
Supplemental Table S8	Reverse MR analysis results of BE on gut microbiota
Supplemental Table S9	Reverse MR analysis results of mediators on GM
Supplemental Table S10	MR analysis results of gut microbiota on mediators
Supplemental Table S11	MR analysis results of mediators on GERD/BE
Supplemental Table S12	Mediation MR analysis results
Supplemental Table S13	Sensitivity analysis results of all MR analysis between GM and GERD/BE

## Sheet: Table S1
Supplemental Table S1. Details of GWAS data
Traits	GWAS ID	Study accession	Consortium	Publication information	PMID	Phenotype definition	Phenotype category	Samplesize	Number of SNPs
BE	ebi-a-GCST90000515	GCST90000515	NA	Multitrait genetic association analysis identifies 50 new risk loci for gastro-oesophageal reflux, seven new loci for Barrett's oesophagus and provides insights into clinical heterogeneity in reflux diagnosis	34187846	Contain ICD-10 diagnosis and pathologically verified	binary	56429	2320520
GERD	ebi-a-GCST90000514	GCST90000514	NA	Multitrait genetic association analysis identifies 50 new risk loci for gastro-oesophageal reflux, seven new loci for Barrett's oesophagus and provides insights into clinical heterogeneity in reflux diagnosis	34187846	Include self-report, ICD-10 diagnosis, ICD-9 diagnosis, operative procedures, self-reported GERD symptoms such as heartburn and use of GERD-related medication	binary	602604	2320781
Body mass index (BMI)	ukb-b-2303	NA	MRC-IEU	UKbiobank	NA	NA	continuous	454884	9851867
Weight	ukb-b-11842	NA	MRC-IEU	UKbiobank	NA	NA	continuous	461632	9851867
Smoking initiation (ever regular vs never regular)	ieu-b-4877	GCST007468	GWAS and Sequencing Consortium of Alcohol and Nicotine use	Association studies of up to 1.2 million individuals yield new insights into the genetic etiology of tobacco and alcohol use	30643251	A binary phenotype indicating whether an individual had ever smoked regularly	binary	1232091	11802365
Alcohol consumption (drinks per week)	ieu-b-73	GCST007472	GWAS and Sequencing Consortium of Alcohol and Nicotine use	Association studies of up to 1.2 million individuals yield new insights into the genetic etiology of tobacco and alcohol use	30643251	A continuous phenotype representing alcoholic drinks per week	continuous	941280	11802365
Type 2 diabetes	ebi-a-GCST90018926	GCST90018926	NA	A cross-population atlas of genetic associations for 220 human phenotypes	34594039	NA	binary	490089	24167560
Major depressive disorder	ebi-a-GCST005903	GCST005903	NA	Genome-wide association study of depression phenotypes in UK Biobank identifies variants in excitatory synaptic pathways	29662059	Participants were classified as cases if they had either an ICD-9/10 primary or secondary diagnosis for a depressive unipolar mood disorder (ICD codes: F32—Single Episode Depression, F33—Recurrent Depression, F34—Persistent mood disorders, F38—Other mood disorders and F39—Unspecified mood disorders)	binary	217584	7640987
fat intake measurement	NA	GCST010499	Social Science Genetic Association Consortium(SSGAC)	Genomic analysis of diet composition finds novel loci and associations with health and lifestyle	32393786	Based on self-reports, calculating the relative contributions of fat to total energy intake.	continuous	268922	11417549
protein intake measurement	NA	GCST010498	Social Science Genetic Association Consortium(SSGAC)	Genomic analysis of diet composition finds novel loci and associations with health and lifestyle	32393786	Based on self-reports, calculating the relative contributions of protein to total energy intake.	continuous	268922	11417549
sugar consumption measurement	NA	GCST010496	Social Science Genetic Association Consortium(SSGAC)	Genomic analysis of diet composition finds novel loci and associations with health and lifestyle	32393786	Based on self-reports, calculating the relative contributions of sugar to total energy intake.	continuous	235391	11417549
carbohydrate intake measurement	NA	GCST010497	Social Science Genetic Association Consortium(SSGAC)	Genomic analysis of diet composition finds novel loci and associations with health and lifestyle	32393786	Based on self-reports, calculating the relative contributions of carbohydrate to total energy intake.	continuous	268922	11417549

## Sheet: Table S2
Supplemental Table S2. Details of instrument variables of gut microbiota abundance
GWAS ID	GM dataset	GM level	GM taxa	SNP	Chr	position	effect allele	other allele	Beta	EAF	SE	P	Samplesize	RSQ	F(primary)	F_pow_beta_se
GCST90016911	MiBioGen consortium	class	Bacteroidia	rs17343978	22	27433885	A	C	-0.0552057	-	0.0120278	8.3593e-06	14306	0.00147061	-	21.0666
GCST90016911	MiBioGen consortium	class	Bacteroidia	rs4146051	2	213189994	G	A	0.107377	-	0.0245661	8.76436e-06	14306	0.00133387	-	19.1051
GCST90016911	MiBioGen consortium	class	Bacteroidia	rs7631304	3	89339527	G	A	-0.0645771	-	0.0132957	8.36778e-07	14306	0.0016465	-	23.5904
GCST90016911	MiBioGen consortium	class	Bacteroidia	rs929878	16	74290641	T	C	0.0548532	-	0.012153	4.7338e-06	14306	0.0014222	-	20.3722
GCST90016911	MiBioGen consortium	class	Bacteroidia	rs11146701	10	39062269	A	G	0.0473596	-	0.010541	7.08223e-06	14306	0.00140923	-	20.1861
GCST90016911	MiBioGen consortium	class	Bacteroidia	rs111845179	14	59317502	T	C	0.102648	-	0.0213843	9.23996e-07	14306	0.00160825	-	23.0415
GCST90016911	MiBioGen consortium	class	Bacteroidia	rs17343978	22	27433885	A	C	-0.0552057	-	0.0120278	8.3593e-06	14306	0.00147061	-	21.0666
GCST90016911	MiBioGen consortium	class	Bacteroidia	rs2032750	2	53831026	C	T	0.0508393	-	0.0106807	1.91509e-06	14306	0.00158145	-	22.6569
GCST90016911	MiBioGen consortium	class	Bacteroidia	rs2363574	1	200112563	T	C	0.222741	-	0.0508055	9.93482e-06	14306	0.00134196	-	19.2211
GCST90016911	MiBioGen consortium	class	Bacteroidia	rs4146051	2	213189994	G	A	0.107377	-	0.0245661	8.76436e-06	14306	0.00133387	-	19.1051
GCST90016911	MiBioGen consortium	class	Bacteroidia	rs4916508	3	195936789	A	G	0.0466729	-	0.0105312	8.4711e-06	14306	0.00137126	-	19.6415
GCST90016911	MiBioGen consortium	class	Bacteroidia	rs55773148	13	70523029	G	A	-0.121514	-	0.0236759	3.89583e-07	14306	0.00183816	-	26.3414
GCST90016911	MiBioGen consortium	class	Bacteroidia	rs62531359	8	70916181	T	G	0.0655728	-	0.0149891	9.08657e-06	14306	0.00133616	-	19.138
GCST90016911	MiBioGen consortium	class	Bacteroidia	rs62575403	9	136493820	C	T	0.140055	-	0.0311128	7.06122e-06	14306	0.00141464	-	20.2637
GCST90016911	MiBioGen consortium	class	Bacteroidia	rs72706335	1	157495438	T	C	-0.22241	-	0.0493458	7.65526e-06	14306	0.00141819	-	20.3146
GCST90016911	MiBioGen consortium	class	Bacteroidia	rs73975615	17	6461200	G	A	-0.207018	-	0.0442633	1.21616e-06	14306	0.00152689	-	21.874
GCST90016911	MiBioGen consortium	class	Bacteroidia	rs7631304	3	89339527	G	A	-0.0645771	-	0.0132957	8.36778e-07	14306	0.0016465	-	23.5904
GCST90016911	MiBioGen consortium	class	Bacteroidia	rs79585701	8	13110185	A	C	0.0646823	-	0.0149628	9.98596e-06	14306	0.00130473	-	18.6872
GCST90016911	MiBioGen consortium	class	Bacteroidia	rs929878	16	74290641	T	C	0.0548532	-	0.012153	4.7338e-06	14306	0.0014222	-	20.3722
GCST90016912	MiBioGen consortium	class	Betaproteobacteria	rs11128180	3	70592215	A	G	0.0592944	-	0.0128769	3.67147e-06	14306	0.00148014	-	21.2034
GCST90016912	MiBioGen consortium	class	Betaproteobacteria	rs1511453	4	23588462	A	G	0.0923492	-	0.0199158	4.75762e-06	14306	0.00150093	-	21.5016
GCST90016912	MiBioGen consortium	class	Betaproteobacteria	rs1928341	1	153240013	G	A	-0.0525581	-	0.0110408	2.0153e-06	14306	0.00158173	-	22.661
GCST90016912	MiBioGen consortium	class	Betaproteobacteria	rs2321387	13	58689340	G	A	-0.0494596	-	0.0109424	5.80029e-06	14306	0.00142626	-	20.4304
GCST90016912	MiBioGen consortium	class	Betaproteobacteria	rs2613606	7	111285025	T	C	0.0513106	-	0.0109091	2.19816e-06	14306	0.00154421	-	22.1226
GCST90016912	MiBioGen consortium	class	Betaproteobacteria	rs320161	9	104899117	G	A	-0.0572286	-	0.01262	7.33247e-06	14306	0.00143558	-	20.564
GCST90016912	MiBioGen consortium	class	Betaproteobacteria	rs4033856	4	45642485	T	C	-0.0832423	-	0.0167237	5.17166e-07	14306	0.00172908	-	24.7756
GCST90016912	MiBioGen consortium	class	Betaproteobacteria	rs56386628	8	112732674	C	T	-0.0622252	-	0.0135688	5.86949e-06	14306	0.0014681	-	21.0305
GCST90016912	MiBioGen consortium	class	Betaproteobacteria	rs6087811	20	30596130	T	G	-0.0978177	-	0.0198522	7.44303e-07	14306	0.00169443	-	24.2783
GCST90016912	MiBioGen consortium	class	Betaproteobacteria	rs62395635	5	173497796	T	C	0.109741	-	0.0236	2.9409e-06	14306	0.00150939	-	21.6229
GCST90016912	MiBioGen consortium	class	Betaproteobacteria	rs75242906	15	56786407	C	T	-0.121083	-	0.028075	9.27278e-06	14306	0.00129869	-	18.6006
GCST90016912	MiBioGen consortium	class	Betaproteobacteria	rs9964679	18	26569901	A	G	0.052911	-	0.0114866	4.84585e-06	14306	0.00148118	-	21.2182
GCST90016916	MiBioGen consortium	class	Erysipelotrichia	rs2300774	3	195793712	A	G	-0.0524152	-	0.0106784	8.95468e-07	14306	0.00168157	-	24.0936
GCST90016916	MiBioGen consortium	class	Erysipelotrichia	rs4078432	14	48997206	T	C	0.0608929	-	0.0133764	4.23107e-06	14306	0.00144667	-	20.7231
GCST90016916	MiBioGen consortium	class	Erysipelotrichia	rs7234058	18	5830507	T	C	-0.0945759	-	0.0194091	9.12347e-07	14306	0.00165719	-	23.7438
GCST90016916	MiBioGen consortium	class	Erysipelotrichia	rs8003149	14	56156504	C	T	0.0538798	-	0.0116888	4.08479e-06	14306	0.00148323	-	21.2477
GCST90016917	MiBioGen consortium	class	Gammaproteobacteria	rs11181912	12	43572952	G	A	-0.0579153	-	0.0118796	9.94764e-07	14306	0.00165884	-	23.7675
GCST90016917	MiBioGen consortium	class	Gammaproteobacteria	rs12404135	1	186502694	A	G	-0.0788843	-	0.0172415	8.89488e-06	14306	0.0014613	-	20.933
GCST90016917	MiBioGen consortium	class	Gammaproteobacteria	rs6706173	2	167986992	A	C	0.074251	-	0.0146392	1.99494e-07	14306	0.00179528	-	25.7259
GCST90016917	MiBioGen consortium	class	Gammaproteobacteria	rs75101789	3	18615903	C	T	0.0729012	-	0.0163003	8.7878e-06	14306	0.00139641	-	20.0022
GCST90016917	MiBioGen consortium	class	Gammaproteobacteria	rs79795896	18	48185248	A	G	-0.15921	-	0.0351373	7.9241e-06	14306	0.00143326	-	20.5307
GCST90016917	MiBioGen consortium	class	Gammaproteobacteria	rs9494710	6	137612554	C	T	-0.0549673	-	0.0120924	4.54611e-06	14306	0.00144245	-	20.6625
GCST90016919	MiBioGen consortium	class	Melainabacteria	rs10148250	14	107061448	A	G	-0.0861928	-	0.0193381	8.67142e-06	14306	0.00138693	-	19.8662
GCST90016919	MiBioGen consortium	class	Melainabacteria	rs10738747	9	26184578	A	G	-0.0814624	-	0.0184409	9.95795e-06	14306	0.00136239	-	19.5142
GCST90016919	MiBioGen consortium	class	Melainabacteria	rs11150282	16	80493705	T	C	0.0989487	-	0.0196972	6.02893e-07	14306	0.00176112	-	25.2355
GCST90016919	MiBioGen consortium	class	Melainabacteria	rs113884518	9	24648997	T	C	-0.205352	-	0.0454982	8.05675e-06	14306	0.00142211	-	20.3709
GCST90016919	MiBioGen consortium	class	Melainabacteria	rs28678345	17	53906328	T	C	0.214848	-	0.0470878	6.69083e-06	14306	0.0014533	-	20.8183
GCST90016919	MiBioGen consortium	class	Melainabacteria	rs367480	11	2937631	A	G	0.083758	-	0.0185796	8.19917e-06	14306	0.00141875	-	20.3226
GCST90016919	MiBioGen consortium	class	Melainabacteria	rs4129395	9	115975389	G	A	0.0896187	-	0.0185106	1.48057e-06	14306	0.00163602	-	23.4399
GCST90016919	MiBioGen consortium	class	Melainabacteria	rs789069	18	1008278	A	C	-0.103539	-	0.0234287	6.84636e-06	14306	0.00136352	-	19.5304
GCST90016919	MiBioGen consortium	class	Melainabacteria	rs79790072	15	100747683	T	C	0.226722	-	0.0487841	3.29011e-06	14306	0.00150771	-	21.5989
GCST90016919	MiBioGen consortium	class	Melainabacteria	rs9864379	3	14306949	T	C	-0.159735	-	0.0292553	5.36056e-08	14306	0.00207984	-	29.812
GCST90016919	MiBioGen consortium	class	Melainabacteria	rs10148250	14	107061448	A	G	-0.0861928	-	0.0193381	8.67142e-06	14306	0.00138693	-	19.8662
GCST90016919	MiBioGen consortium	class	Melainabacteria	rs10738747	9	26184578	A	G	-0.0814624	-	0.0184409	9.95795e-06	14306	0.00136239	-	19.5142
GCST90016919	MiBioGen consortium	class	Melainabacteria	rs11150282	16	80493705	T	C	0.0989487	-	0.0196972	6.02893e-07	14306	0.00176112	-	25.2355
GCST90016919	MiBioGen consortium	class	Melainabacteria	rs113884518	9	24648997	T	C	-0.205352	-	0.0454982	8.05675e-06	14306	0.00142211	-	20.3709
GCST90016919	MiBioGen consortium	class	Melainabacteria	rs28678345	17	53906328	T	C	0.214848	-	0.0470878	6.69083e-06	14306	0.0014533	-	20.8183
GCST90016919	MiBioGen consortium	class	Melainabacteria	rs367480	11	2937631	A	G	0.083758	-	0.0185796	8.19917e-06	14306	0.00141875	-	20.3226
GCST90016919	MiBioGen consortium	class	Melainabacteria	rs4129395	9	115975389	G	A	0.0896187	-	0.0185106	1.48057e-06	14306	0.00163602	-	23.4399
GCST90016919	MiBioGen consortium	class	Melainabacteria	rs789069	18	1008278	A	C	-0.103539	-	0.0234287	6.84636e-06	14306	0.00136352	-	19.5304
GCST90016919	MiBioGen consortium	class	Melainabacteria	rs79790072	15	100747683	T	C	0.226722	-	0.0487841	3.29011e-06	14306	0.00150771	-	21.5989
GCST90016919	MiBioGen consortium	class	Melainabacteria	rs9864379	3	14306949	T	C	-0.159735	-	0.0292553	5.36056e-08	14306	0.00207984	-	29.812
GCST90016920	MiBioGen consortium	class	Methanobacteria	rs10202904	2	125440268	G	T	0.121754	-	0.0235357	3.01432e-07	14306	0.00186742	-	26.7616
GCST90016920	MiBioGen consortium	class	Methanobacteria	rs10424197	19	46439321	A	G	0.111274	-	0.0247517	9.27897e-06	14306	0.00141093	-	20.2105
GCST90016920	MiBioGen consortium	class	Methanobacteria	rs4257531	3	2086167	G	A	0.164498	-	0.0364959	7.44338e-06	14306	0.00141827	-	20.3158
GCST90016920	MiBioGen consortium	class	Methanobacteria	rs56131665	5	178160975	G	A	0.178661	-	0.039298	6.17988e-06	14306	0.00144289	-	20.669
GCST90016920	MiBioGen consortium	class	Methanobacteria	rs6508769	19	28827760	C	T	-0.153519	-	0.0344519	8.22527e-06	14306	0.00138624	-	19.8563
GCST90016920	MiBioGen consortium	class	Methanobacteria	rs6776814	3	15053083	T	C	-0.199566	-	0.0411825	1.63061e-06	14306	0.001639	-	23.4827
GCST90016920	MiBioGen consortium	class	Methanobacteria	rs73068003	7	10773932	G	T	-0.15814	-	0.0351803	8.44578e-06	14306	0.00141063	-	20.2062
GCST90016920	MiBioGen consortium	class	Methanobacteria	rs73457410	13	41956181	A	G	0.21534	-	0.0436695	1.40854e-06	14306	0.00169706	-	24.316
GCST90016920	MiBioGen consortium	class	Methanobacteria	rs75208022	12	21338861	C	T	-0.227245	-	0.048763	5.92107e-06	14306	0.00151597	-	21.7174
GCST90016920	MiBioGen consortium	class	Methanobacteria	rs894996	4	104418307	C	A	0.216999	-	0.0449076	1.87556e-06	14306	0.00162971	-	23.3494
GCST90016920	MiBioGen consortium	class	Methanobacteria	rs10202904	2	125440268	G	T	0.121754	-	0.0235357	3.01432e-07	14306	0.00186742	-	26.7616
GCST90016920	MiBioGen consortium	class	Methanobacteria	rs10424197	19	46439321	A	G	0.111274	-	0.0247517	9.27897e-06	14306	0.00141093	-	20.2105
GCST90016920	MiBioGen consortium	class	Methanobacteria	rs4257531	3	2086167	G	A	0.164498	-	0.0364959	7.44338e-06	14306	0.00141827	-	20.3158
GCST90016920	MiBioGen consortium	class	Methanobacteria	rs56131665	5	178160975	G	A	0.178661	-	0.039298	6.17988e-06	14306	0.00144289	-	20.669
GCST90016920	MiBioGen consortium	class	Methanobacteria	rs6508769	19	28827760	C	T	-0.153519	-	0.0344519	8.22527e-06	14306	0.00138624	-	19.8563
GCST90016920	MiBioGen consortium	class	Methanobacteria	rs6776814	3	15053083	T	C	-0.199566	-	0.0411825	1.63061e-06	14306	0.001639	-	23.4827
GCST90016920	MiBioGen consortium	class	Methanobacteria	rs73068003	7	10773932	G	T	-0.15814	-	0.0351803	8.44578e-06	14306	0.00141063	-	20.2062
GCST90016920	MiBioGen consortium	class	Methanobacteria	rs73457410	13	41956181	A	G	0.21534	-	0.0436695	1.40854e-06	14306	0.00169706	-	24.316
GCST90016920	MiBioGen consortium	class	Methanobacteria	rs75208022	12	21338861	C	T	-0.227245	-	0.048763	5.92107e-06	14306	0.00151597	-	21.7174
GCST90016920	MiBioGen consortium	class	Methanobacteria	rs894996	4	104418307	C	A	0.216999	-	0.0449076	1.87556e-06	14306	0.00162971	-	23.3494
GCST90016920	MiBioGen consortium	class	Methanobacteria	rs10202904	2	125440268	G	T	0.121754	-	0.0235357	3.01432e-07	14306	0.00186742	-	26.7616
GCST90016920	MiBioGen consortium	class	Methanobacteria	rs10424197	19	46439321	A	G	0.111274	-	0.0247517	9.27897e-06	14306	0.00141093	-	20.2105
GCST90016920	MiBioGen consortium	class	Methanobacteria	rs4257531	3	2086167	G	A	0.164498	-	0.0364959	7.44338e-06	14306	0.00141827	-	20.3158
GCST90016920	MiBioGen consortium	class	Methanobacteria	rs56131665	5	178160975	G	A	0.178661	-	0.039298	6.17988e-06	14306	0.00144289	-	20.669
GCST90016920	MiBioGen consortium	class	Methanobacteria	rs6508769	19	28827760	C	T	-0.153519	-	0.0344519	8.22527e-06	14306	0.00138624	-	19.8563
GCST90016920	MiBioGen consortium	class	Methanobacteria	rs6776814	3	15053083	T	C	-0.199566	-	0.0411825	1.63061e-06	14306	0.001639	-	23.4827
GCST90016920	MiBioGen consortium	class	Methanobacteria	rs73068003	7	10773932	G	T	-0.15814	-	0.0351803	8.44578e-06	14306	0.00141063	-	20.2062
GCST90016920	MiBioGen consortium	class	Methanobacteria	rs73457410	13	41956181	A	G	0.21534	-	0.0436695	1.40854e-06	14306	0.00169706	-	24.316
GCST90016920	MiBioGen consortium	class	Methanobacteria	rs75208022	12	21338861	C	T	-0.227245	-	0.048763	5.92107e-06	14306	0.00151597	-	21.7174
GCST90016920	MiBioGen consortium	class	Methanobacteria	rs894996	4	104418307	C	A	0.216999	-	0.0449076	1.87556e-06	14306	0.00162971	-	23.3494
GCST90016921	MiBioGen consortium	class	Mollicutes	rs10108398	8	59440824	G	A	0.0769142	-	0.0153953	1.09001e-06	14306	0.0017419	-	24.9595
GCST90016921	MiBioGen consortium	class	Mollicutes	rs11890098	2	157532549	A	G	0.074438	-	0.0153389	9.56577e-07	14306	0.00164372	-	23.5505
GCST90016921	MiBioGen consortium	class	Mollicutes	rs17214486	14	97159674	C	A	0.06099	-	0.0135623	6.60861e-06	14306	0.00141182	-	20.2232
GCST90016923	MiBioGen consortium	class	Verrucomicrobiae	rs11729256	4	95027272	T	C	0.0749798	-	0.0150177	6.73085e-07	14306	0.00173967	-	24.9277
GCST90016923	MiBioGen consortium	class	Verrucomicrobiae	rs12908520	15	97570657	G	A	0.0618926	-	0.0130946	2.17165e-06	14306	0.0015594	-	22.3405
GCST90016923	MiBioGen consortium	class	Verrucomicrobiae	rs4936098	11	130280667	G	A	-0.0648843	-	0.0135928	1.1222e-06	14306	0.00159042	-	22.7856
GCST90016923	MiBioGen consortium	class	Verrucomicrobiae	rs941682	20	31867840	G	A	-0.0631436	-	0.0143767	9.60993e-06	14306	0.00134678	-	19.2904
GCST90016926	MiBioGen consortium	family	Alcaligenaceae	rs112135816	9	82485327	T	G	-0.0775052	-	0.0171554	5.27667e-06	14306	0.0014249	-	20.4108
GCST90016926	MiBioGen consortium	family	Alcaligenaceae	rs1153990	5	104233461	A	G	-0.058727	-	0.0128306	5.96788e-06	14306	0.00146248	-	20.9499
GCST90016926	MiBioGen consortium	family	Alcaligenaceae	rs147968	16	85945839	C	T	0.0489475	-	0.0110321	9.12704e-06	14306	0.00137433	-	19.6854
GCST90016926	MiBioGen consortium	family	Alcaligenaceae	rs28480294	15	71522509	C	T	0.0516967	-	0.0115503	6.60602e-06	14306	0.00139854	-	20.0327
GCST90016926	MiBioGen consortium	family	Alcaligenaceae	rs4033856	4	45642485	T	C	-0.081834	-	0.0168931	1.02903e-06	14306	0.00163787	-	23.4665
GCST90016926	MiBioGen consortium	family	Alcaligenaceae	rs62191117	2	239900775	A	G	0.0684302	-	0.0133636	2.75943e-07	14306	0.00182977	-	26.221
GCST90016926	MiBioGen consortium	family	Alcaligenaceae	rs62395635	5	173497796	T	C	0.110583	-	0.0238514	3.34696e-06	14306	0.00150051	-	21.4956
GCST90016926	MiBioGen consortium	family	Alcaligenaceae	rs6969323	7	104214487	A	C	-0.0593564	-	0.0129137	3.8858e-06	14306	0.00147481	-	21.1268
GCST90016926	MiBioGen consortium	family	Alcaligenaceae	rs74776516	11	20763367	T	G	-0.0944052	-	0.0213287	6.85046e-06	14306	0.00136776	-	19.5913
GCST90016926	MiBioGen consortium	family	Alcaligenaceae	rs7638039	3	70588939	T	C	0.0603335	-	0.0127779	2.70477e-06	14306	0.0015562	-	22.2945
GCST90016926	MiBioGen consortium	family	Alcaligenaceae	rs9537886	13	58545246	A	C	-0.0570888	-	0.0110683	2.35109e-07	14306	0.00185642	-	26.6036
GCST90016926	MiBioGen consortium	family	Alcaligenaceae	rs9964679	18	26569901	A	G	0.0537051	-	0.0116008	4.47384e-06	14306	0.00149605	-	21.4316
GCST90016929	MiBioGen consortium	family	Bifidobacteriaceae	rs10831953	11	13098051	G	A	0.0537537	-	0.0123746	9.94741e-06	14306	0.00131742	-	18.8692
GCST90016929	MiBioGen consortium	family	Bifidobacteriaceae	rs6899771	6	97406220	A	G	-0.0914312	-	0.0202604	7.27998e-06	14306	0.00142173	-	20.3654
GCST90016929	MiBioGen consortium	family	Bifidobacteriaceae	rs7174549	15	92463303	T	C	-0.0551726	-	0.0124655	6.86784e-06	14306	0.00136765	-	19.5897
GCST90016929	MiBioGen consortium	family	Bifidobacteriaceae	rs857444	6	14617591	C	T	0.0553965	-	0.0120669	3.8249e-06	14306	0.00147122	-	21.0753
GCST90016929	MiBioGen consortium	family	Bifidobacteriaceae	rs10831953	11	13098051	G	A	0.0537537	-	0.0123746	9.94741e-06	14306	0.00131742	-	18.8692
GCST90016929	MiBioGen consortium	family	Bifidobacteriaceae	rs12446429	16	898055	T	C	0.0810099	-	0.019073	8.52884e-06	14306	0.0012596	-	18.0401
GCST90016929	MiBioGen consortium	family	Bifidobacteriaceae	rs13020688	2	192878532	G	A	0.0584045	-	0.0122081	1.57373e-06	14306	0.00159751	-	22.8874
GCST90016929	MiBioGen consortium	family	Bifidobacteriaceae	rs182549	2	136616754	T	C	-0.11707	-	0.0126703	5.94155e-20	14306	0.00593302	-	85.3724
GCST90016929	MiBioGen consortium	family	Bifidobacteriaceae	rs4957061	5	521096	T	C	0.0569873	-	0.0116907	1.1517e-06	14306	0.00165843	-	23.7616
GCST90016929	MiBioGen consortium	family	Bifidobacteriaceae	rs55888705	4	1517826	A	G	0.053673	-	0.0120586	8.66204e-06	14306	0.00138312	-	19.8115
GCST90016929	MiBioGen consortium	family	Bifidobacteriaceae	rs6899771	6	97406220	A	G	-0.0914312	-	0.0202604	7.27998e-06	14306	0.00142173	-	20.3654
GCST90016929	MiBioGen consortium	family	Bifidobacteriaceae	rs7174549	15	92463303	T	C	-0.0551726	-	0.0124655	6.86784e-06	14306	0.00136765	-	19.5897
GCST90016929	MiBioGen consortium	family	Bifidobacteriaceae	rs7322849	13	112859829	T	C	0.110676	-	0.0200996	1.74032e-08	14306	0.00211522	-	30.3202
GCST90016929	MiBioGen consortium	family	Bifidobacteriaceae	rs73797465	5	142793467	T	G	-0.0942612	-	0.0208421	4.84953e-06	14306	0.00142792	-	20.4542
GCST90016929	MiBioGen consortium	family	Bifidobacteriaceae	rs857444	6	14617591	C	T	0.0553965	-	0.0120669	3.8249e-06	14306	0.00147122	-	21.0753
GCST90016937	MiBioGen consortium	family	Erysipelotrichaceae	rs2300774	3	195793712	A	G	-0.0524152	-	0.0106784	8.95468e-07	14306	0.00168157	-	24.0936
GCST90016937	MiBioGen consortium	family	Erysipelotrichaceae	rs4078432	14	48997206	T	C	0.0608929	-	0.0133764	4.23107e-06	14306	0.00144667	-	20.7231
GCST90016937	MiBioGen consortium	family	Erysipelotrichaceae	rs7234058	18	5830507	T	C	-0.0945759	-	0.0194091	9.12347e-07	14306	0.00165719	-	23.7438
GCST90016937	MiBioGen consortium	family	Erysipelotrichaceae	rs8003149	14	56156504	C	T	0.0538798	-	0.0116888	4.08479e-06	14306	0.00148323	-	21.2477
GCST90016939	MiBioGen consortium	family	Family XIII	rs10404377	19	16174657	A	C	0.0503183	-	0.011165	6.99021e-06	14306	0.00141795	-	20.3111
GCST90016939	MiBioGen consortium	family	Family XIII	rs118170811	10	102366896	A	G	0.151619	-	0.0317112	1.80356e-06	14306	0.00159563	-	22.8603
GCST90016939	MiBioGen consortium	family	Family XIII	rs12904405	15	94105415	A	G	-0.0851896	-	0.0192688	7.67414e-06	14306	0.00136462	-	19.5463
GCST90016939	MiBioGen consortium	family	Family XIII	rs1887048	1	65170838	G	A	0.0579979	-	0.0129602	9.65384e-06	14306	0.00139809	-	20.0263
GCST90016939	MiBioGen consortium	family	Family XIII	rs3098182	15	50802980	T	G	-0.0508511	-	0.011014	4.04027e-06	14306	0.00148801	-	21.3162
GCST90016939	MiBioGen consortium	family	Family XIII	rs4293737	3	32373530	A	G	-0.112091	-	0.0271305	8.38475e-06	14306	0.00119193	-	17.0697
GCST90016939	MiBioGen consortium	family	Family XIII	rs482905	1	166557202	G	T	0.0596528	-	0.012717	3.72349e-06	14306	0.00153592	-	22.0035
GCST90016939	MiBioGen consortium	family	Family XIII	rs6501525	17	70218627	A	G	0.0561559	-	0.0115587	1.23726e-06	14306	0.0016474	-	23.6033
GCST90016939	MiBioGen consortium	family	Family XIII	rs66753613	1	39212021	G	A	0.0651136	-	0.0144251	8.08295e-06	14306	0.00142243	-	20.3754
GCST90016939	MiBioGen consortium	family	Family XIII	rs6797051	3	88995218	C	T	-0.0805985	-	0.0171364	4.89283e-06	14306	0.00154414	-	22.1215
GCST90016939	MiBioGen consortium	family	Family XIII	rs7514702	1	186914023	T	C	-0.0663236	-	0.0141626	3.91643e-06	14306	0.00153083	-	21.9306
GCST90016940	MiBioGen consortium	family	Lachnospiraceae	rs10402491	19	13425799	C	T	0.0661701	-	0.014851	7.58351e-06	14306	0.00138597	-	19.8524
GCST90016940	MiBioGen consortium	family	Lachnospiraceae	rs11139361	9	72179847	C	T	-0.0494463	-	0.0110503	4.26265e-06	14306	0.00139783	-	20.0226
GCST90016940	MiBioGen consortium	family	Lachnospiraceae	rs11841382	13	38004672	G	T	-0.0718128	-	0.017462	9.57767e-06	14306	0.00118099	-	16.9128
GCST90016940	MiBioGen consortium	family	Lachnospiraceae	rs11979110	7	130436459	T	C	-0.0500924	-	0.0105069	1.81844e-06	14306	0.00158653	-	22.7297
GCST90016940	MiBioGen consortium	family	Lachnospiraceae	rs1205443	20	36876868	A	G	0.0501415	-	0.0112157	7.28836e-06	14306	0.00139533	-	19.9867
GCST90016940	MiBioGen consortium	family	Lachnospiraceae	rs12760724	1	214031969	A	C	-0.0484566	-	0.0107934	7.26742e-06	14306	0.00140708	-	20.1553
GCST90016940	MiBioGen consortium	family	Lachnospiraceae	rs13005175	2	232469722	G	A	-0.0993483	-	0.0218395	8.37067e-06	14306	0.00144461	-	20.6936
GCST90016940	MiBioGen consortium	family	Lachnospiraceae	rs146660815	6	46664437	T	C	-0.215114	-	0.0476778	6.53236e-06	14306	0.00142112	-	20.3566
GCST90016940	MiBioGen consortium	family	Lachnospiraceae	rs2159863	4	10245354	A	G	-0.0585831	-	0.0128742	3.69556e-06	14306	0.0014455	-	20.7064
GCST90016940	MiBioGen consortium	family	Lachnospiraceae	rs2910921	5	32348593	C	T	-0.160302	-	0.035832	8.41977e-06	14306	0.00139724	-	20.0141
GCST90016940	MiBioGen consortium	family	Lachnospiraceae	rs3127230	10	103392503	C	T	-0.0503537	-	0.0112201	6.20326e-06	14306	0.00140605	-	20.1405
GCST90016940	MiBioGen consortium	family	Lachnospiraceae	rs35524804	9	100113683	T	C	-0.0607481	-	0.0125216	2.44997e-06	14306	0.00164276	-	23.5367
GCST90016940	MiBioGen consortium	family	Lachnospiraceae	rs7359994	19	29408858	C	T	0.0503142	-	0.0112482	5.35895e-06	14306	0.00139685	-	20.0085
GCST90016940	MiBioGen consortium	family	Lachnospiraceae	rs79086868	9	133791605	T	C	0.0776723	-	0.0164472	3.01426e-06	14306	0.00155673	-	22.3022
GCST90016940	MiBioGen consortium	family	Lachnospiraceae	rs959845	4	186906801	T	C	0.0493666	-	0.0107801	5.16952e-06	14306	0.00146395	-	20.9711
GCST90016940	MiBioGen consortium	family	Lachnospiraceae	rs9929145	16	76559184	G	A	-0.125721	-	0.0245233	2.83596e-07	14306	0.00183402	-	26.282
GCST90016942	MiBioGen consortium	family	Methanobacteriaceae	rs10202904	2	125440268	G	T	0.121754	-	0.0235357	3.01432e-07	14306	0.00186742	-	26.7616
GCST90016942	MiBioGen consortium	family	Methanobacteriaceae	rs10424197	19	46439321	A	G	0.111274	-	0.0247517	9.27897e-06	14306	0.00141093	-	20.2105
GCST90016942	MiBioGen consortium	family	Methanobacteriaceae	rs4257531	3	2086167	G	A	0.164498	-	0.0364959	7.44338e-06	14306	0.00141827	-	20.3158
GCST90016942	MiBioGen consortium	family	Methanobacteriaceae	rs56131665	5	178160975	G	A	0.178661	-	0.039298	6.17988e-06	14306	0.00144289	-	20.669
GCST90016942	MiBioGen consortium	family	Methanobacteriaceae	rs6508769	19	28827760	C	T	-0.153519	-	0.0344519	8.22527e-06	14306	0.00138624	-	19.8563
GCST90016942	MiBioGen consortium	family	Methanobacteriaceae	rs6776814	3	15053083	T	C	-0.199566	-	0.0411825	1.63061e-06	14306	0.001639	-	23.4827
GCST90016942	MiBioGen consortium	family	Methanobacteriaceae	rs73068003	7	10773932	G	T	-0.15814	-	0.0351803	8.44578e-06	14306	0.00141063	-	20.2062
GCST90016942	MiBioGen consortium	family	Methanobacteriaceae	rs73457410	13	41956181	A	G	0.21534	-	0.0436695	1.40854e-06	14306	0.00169706	-	24.316
GCST90016942	MiBioGen consortium	family	Methanobacteriaceae	rs75208022	12	21338861	C	T	-0.227245	-	0.048763	5.92107e-06	14306	0.00151597	-	21.7174
GCST90016942	MiBioGen consortium	family	Methanobacteriaceae	rs894996	4	104418307	C	A	0.216999	-	0.0449076	1.87556e-06	14306	0.00162971	-	23.3494
GCST90016942	MiBioGen consortium	family	Methanobacteriaceae	rs10202904	2	125440268	G	T	0.121754	-	0.0235357	3.01432e-07	14306	0.00186742	-	26.7616
GCST90016942	MiBioGen consortium	family	Methanobacteriaceae	rs10424197	19	46439321	A	G	0.111274	-	0.0247517	9.27897e-06	14306	0.00141093	-	20.2105
GCST90016942	MiBioGen consortium	family	Methanobacteriaceae	rs4257531	3	2086167	G	A	0.164498	-	0.0364959	7.44338e-06	14306	0.00141827	-	20.3158
GCST90016942	MiBioGen consortium	family	Methanobacteriaceae	rs56131665	5	178160975	G	A	0.178661	-	0.039298	6.17988e-06	14306	0.00144289	-	20.669
GCST90016942	MiBioGen consortium	family	Methanobacteriaceae	rs6508769	19	28827760	C	T	-0.153519	-	0.0344519	8.22527e-06	14306	0.00138624	-	19.8563
GCST90016942	MiBioGen consortium	family	Methanobacteriaceae	rs6776814	3	15053083	T	C	-0.199566	-	0.0411825	1.63061e-06	14306	0.001639	-	23.4827
GCST90016942	MiBioGen consortium	family	Methanobacteriaceae	rs73068003	7	10773932	G	T	-0.15814	-	0.0351803	8.44578e-06	14306	0.00141063	-	20.2062
GCST90016942	MiBioGen consortium	family	Methanobacteriaceae	rs73457410	13	41956181	A	G	0.21534	-	0.0436695	1.40854e-06	14306	0.00169706	-	24.316
GCST90016942	MiBioGen consortium	family	Methanobacteriaceae	rs75208022	12	21338861	C	T	-0.227245	-	0.048763	5.92107e-06	14306	0.00151597	-	21.7174
GCST90016942	MiBioGen consortium	family	Methanobacteriaceae	rs894996	4	104418307	C	A	0.216999	-	0.0449076	1.87556e-06	14306	0.00162971	-	23.3494
GCST90016942	MiBioGen consortium	family	Methanobacteriaceae	rs10202904	2	125440268	G	T	0.121754	-	0.0235357	3.01432e-07	14306	0.00186742	-	26.7616
GCST90016942	MiBioGen consortium	family	Methanobacteriaceae	rs10424197	19	46439321	A	G	0.111274	-	0.0247517	9.27897e-06	14306	0.00141093	-	20.2105
GCST90016942	MiBioGen consortium	family	Methanobacteriaceae	rs4257531	3	2086167	G	A	0.164498	-	0.0364959	7.44338e-06	14306	0.00141827	-	20.3158
GCST90016942	MiBioGen consortium	family	Methanobacteriaceae	rs56131665	5	178160975	G	A	0.178661	-	0.039298	6.17988e-06	14306	0.00144289	-	20.669
GCST90016942	MiBioGen consortium	family	Methanobacteriaceae	rs6508769	19	28827760	C	T	-0.153519	-	0.0344519	8.22527e-06	14306	0.00138624	-	19.8563
GCST90016942	MiBioGen consortium	family	Methanobacteriaceae	rs6776814	3	15053083	T	C	-0.199566	-	0.0411825	1.63061e-06	14306	0.001639	-	23.4827
GCST90016942	MiBioGen consortium	family	Methanobacteriaceae	rs73068003	7	10773932	G	T	-0.15814	-	0.0351803	8.44578e-06	14306	0.00141063	-	20.2062
GCST90016942	MiBioGen consortium	family	Methanobacteriaceae	rs73457410	13	41956181	A	G	0.21534	-	0.0436695	1.40854e-06	14306	0.00169706	-	24.316
GCST90016942	MiBioGen consortium	family	Methanobacteriaceae	rs75208022	12	21338861	C	T	-0.227245	-	0.048763	5.92107e-06	14306	0.00151597	-	21.7174
GCST90016942	MiBioGen consortium	family	Methanobacteriaceae	rs894996	4	104418307	C	A	0.216999	-	0.0449076	1.87556e-06	14306	0.00162971	-	23.3494
GCST90016947	MiBioGen consortium	family	Porphyromonadaceae	rs10762312	10	71571863	A	G	0.052368	-	0.0118814	8.70362e-06	14306	0.00135628	-	19.4266
GCST90016947	MiBioGen consortium	family	Porphyromonadaceae	rs10858364	9	138076081	G	T	0.055316	-	0.012085	4.31062e-06	14306	0.00146256	-	20.9512
GCST90016947	MiBioGen consortium	family	Porphyromonadaceae	rs17065783	3	62035586	A	G	-0.059133	-	0.0122235	1.79349e-06	14306	0.00163343	-	23.4028
GCST90016947	MiBioGen consortium	family	Porphyromonadaceae	rs1980561	14	63386516	A	G	-0.0485289	-	0.0109284	8.9454e-06	14306	0.00137668	-	19.7191
GCST90016947	MiBioGen consortium	family	Porphyromonadaceae	rs35233670	17	63750903	T	C	-0.0473576	-	0.010602	7.90988e-06	14306	0.00139297	-	19.9528
GCST90016947	MiBioGen consortium	family	Porphyromonadaceae	rs35961441	1	240929774	A	C	0.0915257	-	0.0207306	8.37394e-06	14306	0.00136086	-	19.4923
GCST90016947	MiBioGen consortium	family	Porphyromonadaceae	rs6953849	7	69251692	A	G	0.0718149	-	0.0150724	2.44478e-06	14306	0.00158459	-	22.702
GCST90016947	MiBioGen consortium	family	Porphyromonadaceae	rs7330827	13	23531802	T	C	-0.103842	-	0.0237355	8.04896e-06	14306	0.00133632	-	19.1403
GCST90016947	MiBioGen consortium	family	Porphyromonadaceae	rs864093	4	149825977	A	C	-0.0527939	-	0.0117499	9.59798e-06	14306	0.00140938	-	20.1883
GCST90016947	MiBioGen consortium	family	Porphyromonadaceae	rs10762312	10	71571863	A	G	0.052368	-	0.0118814	8.70362e-06	14306	0.00135628	-	19.4266
GCST90016947	MiBioGen consortium	family	Porphyromonadaceae	rs10858364	9	138076081	G	T	0.055316	-	0.012085	4.31062e-06	14306	0.00146256	-	20.9512
GCST90016947	MiBioGen consortium	family	Porphyromonadaceae	rs17065783	3	62035586	A	G	-0.059133	-	0.0122235	1.79349e-06	14306	0.00163343	-	23.4028
GCST90016947	MiBioGen consortium	family	Porphyromonadaceae	rs1980561	14	63386516	A	G	-0.0485289	-	0.0109284	8.9454e-06	14306	0.00137668	-	19.7191
GCST90016947	MiBioGen consortium	family	Porphyromonadaceae	rs35233670	17	63750903	T	C	-0.0473576	-	0.010602	7.90988e-06	14306	0.00139297	-	19.9528
GCST90016947	MiBioGen consortium	family	Porphyromonadaceae	rs35961441	1	240929774	A	C	0.0915257	-	0.0207306	8.37394e-06	14306	0.00136086	-	19.4923
GCST90016947	MiBioGen consortium	family	Porphyromonadaceae	rs6953849	7	69251692	A	G	0.0718149	-	0.0150724	2.44478e-06	14306	0.00158459	-	22.702
GCST90016947	MiBioGen consortium	family	Porphyromonadaceae	rs7330827	13	23531802	T	C	-0.103842	-	0.0237355	8.04896e-06	14306	0.00133632	-	19.1403
GCST90016947	MiBioGen consortium	family	Porphyromonadaceae	rs864093	4	149825977	A	C	-0.0527939	-	0.0117499	9.59798e-06	14306	0.00140938	-	20.1883
GCST90016948	MiBioGen consortium	family	Prevotellaceae	rs12057990	1	99470269	C	T	0.0589878	-	0.0132268	8.9747e-06	14306	0.00138853	-	19.8891
GCST90016948	MiBioGen consortium	family	Prevotellaceae	rs12118202	1	210681370	T	C	-0.0751986	-	0.0147265	5.5423e-07	14306	0.00181958	-	26.0748
GCST90016948	MiBioGen consortium	family	Prevotellaceae	rs13069367	3	71801830	A	C	-0.0539768	-	0.0119687	7.39486e-06	14306	0.00141986	-	20.3386
GCST90016948	MiBioGen consortium	family	Prevotellaceae	rs148376875	3	170126707	T	G	0.084515	-	0.0179163	2.08027e-06	14306	0.00155324	-	22.2521
GCST90016948	MiBioGen consortium	family	Prevotellaceae	rs2206482	20	9771109	T	G	-0.0569105	-	0.0117486	1.30377e-06	14306	0.00163773	-	23.4646
GCST90016948	MiBioGen consortium	family	Prevotellaceae	rs2278540	3	32408916	G	A	0.0554249	-	0.0123265	8.43587e-06	14306	0.00141143	-	20.2176
GCST90016948	MiBioGen consortium	family	Prevotellaceae	rs34660375	5	180283881	A	G	-0.0805894	-	0.0178291	7.40321e-06	14306	0.00142633	-	20.4313
GCST90016948	MiBioGen consortium	family	Prevotellaceae	rs3758087	8	23714609	C	T	-0.0564199	-	0.0124655	8.60578e-06	14306	0.0014301	-	20.4854
GCST90016948	MiBioGen consortium	family	Prevotellaceae	rs3860225	1	111161677	A	G	0.083936	-	0.0167936	5.4968e-07	14306	0.00174339	-	24.9809
GCST90016948	MiBioGen consortium	family	Prevotellaceae	rs4493272	2	118910912	T	C	-0.0604992	-	0.0118027	3.02315e-07	14306	0.0018335	-	26.2746
GCST90016948	MiBioGen consortium	family	Prevotellaceae	rs4685827	3	4864877	T	C	-0.0679529	-	0.0145407	2.77192e-06	14306	0.00152449	-	21.8396
GCST90016948	MiBioGen consortium	family	Prevotellaceae	rs7252711	19	17460999	G	A	0.0740876	-	0.0161926	5.56583e-06	14306	0.00146139	-	20.9343
GCST90016948	MiBioGen consortium	family	Prevotellaceae	rs7975087	12	21404832	C	A	-0.0601448	-	0.0135454	7.59451e-06	14306	0.00137644	-	19.7157
GCST90016948	MiBioGen consortium	family	Prevotellaceae	rs912860	14	33706908	A	G	0.229046	-	0.0483124	9.29929e-07	14306	0.00156888	-	22.4765
GCST90016948	MiBioGen consortium	family	Prevotellaceae	rs9586501	13	105075823	G	A	0.0592681	-	0.0127329	2.58988e-06	14306	0.00151242	-	21.6664
GCST90016948	MiBioGen consortium	family	Prevotellaceae	rs9958960	18	63018983	G	A	-0.0914807	-	0.0173611	1.06324e-07	14306	0.00193734	-	27.7654
GCST90016957	MiBioGen consortium	family	Verrucomicrobiaceae	rs111862613	12	130309670	T	C	0.0907065	-	0.0196746	3.7313e-06	14306	0.00148376	-	21.2552
GCST90016957	MiBioGen consortium	family	Verrucomicrobiaceae	rs117107102	18	49473635	A	G	0.204683	-	0.0431572	2.91823e-06	14306	0.00157006	-	22.4935
GCST90016957	MiBioGen consortium	family	Verrucomicrobiaceae	rs11729256	4	95027272	T	C	0.0749798	-	0.0150177	6.73085e-07	14306	0.00173967	-	24.9277
GCST90016957	MiBioGen consortium	family	Verrucomicrobiaceae	rs12908520	15	97570657	G	A	0.0619104	-	0.0130946	2.15139e-06	14306	0.0015603	-	22.3534
GCST90016957	MiBioGen consortium	family	Verrucomicrobiaceae	rs2602429	16	81063149	T	C	-0.0745516	-	0.0156195	2.69942e-06	14306	0.00159012	-	22.7814
GCST90016957	MiBioGen consortium	family	Verrucomicrobiaceae	rs4242783	10	5064327	A	G	-0.0687992	-	0.0147694	2.75442e-06	14306	0.0015147	-	21.6991
GCST90016957	MiBioGen consortium	family	Verrucomicrobiaceae	rs4936098	11	130280667	G	A	-0.0648691	-	0.0135928	1.1293e-06	14306	0.00158968	-	22.775
GCST90016957	MiBioGen consortium	family	Verrucomicrobiaceae	rs61779207	1	41074472	G	A	-0.0758811	-	0.0167762	6.63025e-06	14306	0.00142824	-	20.4588
GCST90016957	MiBioGen consortium	family	Verrucomicrobiaceae	rs74542928	4	100544188	T	C	0.112124	-	0.0236422	1.64611e-06	14306	0.00156993	-	22.4917
GCST90016957	MiBioGen consortium	family	Verrucomicrobiaceae	rs9349825	6	56341481	A	G	-0.0704354	-	0.0147128	2.51287e-06	14306	0.0015997	-	22.9188
GCST90016957	MiBioGen consortium	family	Verrucomicrobiaceae	rs941682	20	31867840	G	A	-0.0631526	-	0.0143767	9.5812e-06	14306	0.00134717	-	19.2959
GCST90016959	MiBioGen consortium	genus	Actinomycesgenus	rs2715439	15	99492313	T	C	-0.0746684	-	0.0164822	6.27004e-06	14306	0.00143273	-	20.5231
GCST90016959	MiBioGen consortium	genus	Actinomycesgenus	rs34583783	6	67207371	G	T	0.126596	-	0.0268461	4.48528e-06	14306	0.00155219	-	22.2371
GCST90016959	MiBioGen consortium	genus	Actinomycesgenus	rs35011108	6	133007480	A	G	0.232634	-	0.0512044	6.33826e-06	14306	0.00144095	-	20.6411
GCST90016959	MiBioGen consortium	genus	Actinomycesgenus	rs4073240	6	169224781	G	A	0.0749687	-	0.0167368	7.94273e-06	14306	0.00140071	-	20.0639
GCST90016959	MiBioGen consortium	genus	Actinomycesgenus	rs4146653	10	4782841	G	A	0.0985224	-	0.0214182	4.49645e-06	14306	0.00147708	-	21.1594
GCST90016959	MiBioGen consortium	genus	Actinomycesgenus	rs71315246	3	101352439	A	G	-0.0969809	-	0.021925	9.82969e-06	14306	0.00136597	-	19.5656
GCST90016959	MiBioGen consortium	genus	Actinomycesgenus	rs7915461	10	127532121	C	T	-0.18776	-	0.0401636	5.91984e-06	14306	0.00152553	-	21.8545
GCST90016961	MiBioGen consortium	genus	Akkermansiagenus	rs11729256	4	95027272	T	C	0.0750473	-	0.0150184	6.58385e-07	14306	0.00174264	-	24.9702
GCST90016961	MiBioGen consortium	genus	Akkermansiagenus	rs12908520	15	97570657	G	A	0.061772	-	0.0130954	2.2648e-06	14306	0.00155315	-	22.2508
GCST90016961	MiBioGen consortium	genus	Akkermansiagenus	rs4936098	11	130280667	G	A	-0.0649225	-	0.0135934	1.1036e-06	14306	0.00159215	-	22.8105
GCST90016961	MiBioGen consortium	genus	Akkermansiagenus	rs941682	20	31867840	G	A	-0.0632957	-	0.0143777	9.17128e-06	14306	0.00135308	-	19.3807
GCST90016962	MiBioGen consortium	genus	Alistipesgenus Alistipes	rs1107244	13	38057357	G	A	0.0758558	-	0.0171182	3.59062e-06	14306	0.00137091	-	19.6364
GCST90016962	MiBioGen consortium	genus	Alistipesgenus Alistipes	rs11958296	5	177755179	A	G	-0.0981222	-	0.0218272	9.29566e-06	14306	0.00141081	-	20.2087
GCST90016962	MiBioGen consortium	genus	Alistipesgenus Alistipes	rs1689282	9	14080129	A	C	-0.0520061	-	0.0113942	5.27582e-06	14306	0.00145429	-	20.8325
GCST90016962	MiBioGen consortium	genus	Alistipesgenus Alistipes	rs2290844	10	127787142	C	T	0.0813969	-	0.0191632	9.10144e-06	14306	0.00125972	-	18.0418
GCST90016962	MiBioGen consortium	genus	Alistipesgenus Alistipes	rs2875322	11	130887552	C	T	0.0580945	-	0.0131432	8.77708e-06	14306	0.00136401	-	19.5374
GCST90016962	MiBioGen consortium	genus	Alistipesgenus Alistipes	rs4810359	20	41191335	A	G	-0.0652428	-	0.0146155	7.4967e-06	14306	0.00139116	-	19.9268
GCST90016962	MiBioGen consortium	genus	Alistipesgenus Alistipes	rs7129639	11	17511427	A	C	0.0524955	-	0.0109584	1.78423e-06	14306	0.00160176	-	22.9483
GCST90016962	MiBioGen consortium	genus	Alistipesgenus Alistipes	rs8130320	21	40580258	A	G	-0.049002	-	0.010717	4.83615e-06	14306	0.00145945	-	20.9065
GCST90016962	MiBioGen consortium	genus	Alistipesgenus Alistipes	rs1107244	13	38057357	G	A	0.0758558	-	0.0171182	3.59062e-06	14306	0.00137091	-	19.6364
GCST90016962	MiBioGen consortium	genus	Alistipesgenus Alistipes	rs11769002	7	62443498	G	A	-0.0528793	-	0.0109389	1.44961e-06	14306	0.00163101	-	23.3681
GCST90016962	MiBioGen consortium	genus	Alistipesgenus Alistipes	rs11958296	5	177755179	A	G	-0.0981222	-	0.0218272	9.29566e-06	14306	0.00141081	-	20.2087
GCST90016962	MiBioGen consortium	genus	Alistipesgenus Alistipes	rs12990744	2	178000949	C	T	-0.0776618	-	0.0172986	8.20729e-06	14306	0.0014071	-	20.1555
GCST90016962	MiBioGen consortium	genus	Alistipesgenus Alistipes	rs1689282	9	14080129	A	C	-0.0520061	-	0.0113942	5.27582e-06	14306	0.00145429	-	20.8325
GCST90016962	MiBioGen consortium	genus	Alistipesgenus Alistipes	rs2290844	10	127787142	C	T	0.0813969	-	0.0191632	9.10144e-06	14306	0.00125972	-	18.0418
GCST90016962	MiBioGen consortium	genus	Alistipesgenus Alistipes	rs2450745	8	144428720	A	C	-0.080524	-	0.0184702	7.11836e-06	14306	0.00132701	-	19.0067
GCST90016962	MiBioGen consortium	genus	Alistipesgenus Alistipes	rs2875322	11	130887552	C	T	0.0580945	-	0.0131432	8.77708e-06	14306	0.00136401	-	19.5374
GCST90016962	MiBioGen consortium	genus	Alistipesgenus Alistipes	rs34417064	17	52776479	A	G	-0.048202	-	0.0106868	7.00745e-06	14306	0.00142023	-	20.3439
GCST90016962	MiBioGen consortium	genus	Alistipesgenus Alistipes	rs67705352	1	19790706	T	G	-0.0532404	-	0.0110864	1.65124e-06	14306	0.0016097	-	23.0622
GCST90016962	MiBioGen consortium	genus	Alistipesgenus Alistipes	rs7129639	11	17511427	A	C	0.0524955	-	0.0109584	1.78423e-06	14306	0.00160176	-	22.9483
GCST90016962	MiBioGen consortium	genus	Alistipesgenus Alistipes	rs8130320	21	40580258	A	G	-0.049002	-	0.010717	4.83615e-06	14306	0.00145945	-	20.9065
GCST90016966	MiBioGen consortium	genus	Anaerostipesgenus Anaerostipes	rs10502061	11	105615253	A	G	0.0835752	-	0.0192017	7.93542e-06	14306	0.00132264	-	18.9442
GCST90016966	MiBioGen consortium	genus	Anaerostipesgenus Anaerostipes	rs2014785	3	171100102	T	C	0.0515687	-	0.0112199	4.68058e-06	14306	0.00147467	-	21.1249
GCST90016966	MiBioGen consortium	genus	Anaerostipesgenus Anaerostipes	rs2396460	2	228018671	C	T	0.0512653	-	0.0109555	2.91092e-06	14306	0.00152848	-	21.8969
GCST90016966	MiBioGen consortium	genus	Anaerostipesgenus Anaerostipes	rs2804244	10	117383184	G	A	0.053089	-	0.0110983	2.04052e-06	14306	0.00159715	-	22.8821
GCST90016966	MiBioGen consortium	genus	Anaerostipesgenus Anaerostipes	rs3900776	9	13525082	G	A	-0.110013	-	0.0236302	2.74764e-06	14306	0.001513	-	21.6747
GCST90016966	MiBioGen consortium	genus	Anaerostipesgenus Anaerostipes	rs62157625	2	142774333	T	C	0.088573	-	0.0185548	1.44907e-06	14306	0.00159053	-	22.7872
GCST90016966	MiBioGen consortium	genus	Anaerostipesgenus Anaerostipes	rs62215703	21	25873624	G	A	0.0644965	-	0.0136702	1.9777e-06	14306	0.00155378	-	22.2599
GCST90016966	MiBioGen consortium	genus	Anaerostipesgenus Anaerostipes	rs6474958	9	1582701	G	A	0.0500065	-	0.0112001	6.74481e-06	14306	0.0013917	-	19.9347
GCST90016966	MiBioGen consortium	genus	Anaerostipesgenus Anaerostipes	rs6726833	2	39351569	C	A	-0.0877497	-	0.0189408	3.32216e-06	14306	0.00149826	-	21.4632
GCST90016966	MiBioGen consortium	genus	Anaerostipesgenus Anaerostipes	rs6854026	4	169690814	C	T	0.0508482	-	0.0109075	3.1958e-06	14306	0.00151699	-	21.7321
GCST90016966	MiBioGen consortium	genus	Anaerostipesgenus Anaerostipes	rs7193624	16	77574020	T	C	-0.0750642	-	0.0150723	5.35476e-07	14306	0.001731	-	24.8031
GCST90016966	MiBioGen consortium	genus	Anaerostipesgenus Anaerostipes	rs78735375	19	1497547	A	C	-0.137429	-	0.0305304	5.33384e-06	14306	0.00141455	-	20.2624
GCST90016970	MiBioGen consortium	genus	Bifidobacteriumgenus Bifidobacterium	rs12022129	1	207003374	A	G	-0.0619356	-	0.0138937	7.9965e-06	14306	0.00138734	-	19.8722
GCST90016970	MiBioGen consortium	genus	Bifidobacteriumgenus Bifidobacterium	rs182549	2	136616754	T	C	-0.119703	-	0.0127294	1.2782e-20	14306	0.00614413	-	88.4289
GCST90016970	MiBioGen consortium	genus	Bifidobacteriumgenus Bifidobacterium	rs2491158	10	126089703	A	G	-0.0712624	-	0.015983	8.04711e-06	14306	0.00138785	-	19.8794
GCST90016970	MiBioGen consortium	genus	Bifidobacteriumgenus Bifidobacterium	rs4957061	5	521096	T	C	0.0534239	-	0.0117431	5.77936e-06	14306	0.00144484	-	20.6969
GCST90016970	MiBioGen consortium	genus	Bifidobacteriumgenus Bifidobacterium	rs540489	17	72897722	T	G	-0.0637641	-	0.0138746	5.19457e-06	14306	0.00147439	-	21.1209
GCST90016970	MiBioGen consortium	genus	Bifidobacteriumgenus Bifidobacterium	rs55888705	4	1517826	A	G	0.0546319	-	0.0121139	6.67022e-06	14306	0.00141987	-	20.3388
GCST90016970	MiBioGen consortium	genus	Bifidobacteriumgenus Bifidobacterium	rs5746486	22	18354272	T	C	-0.0536216	-	0.0120801	8.99953e-06	14306	0.00137557	-	19.7033
GCST90016970	MiBioGen consortium	genus	Bifidobacteriumgenus Bifidobacterium	rs7322849	13	112859829	T	C	0.112428	-	0.0201813	1.08368e-08	14306	0.00216497	-	31.0349
GCST90016970	MiBioGen consortium	genus	Bifidobacteriumgenus Bifidobacterium	rs73797465	5	142793467	T	G	-0.0953566	-	0.0209236	4.38157e-06	14306	0.00144991	-	20.7696
GCST90016970	MiBioGen consortium	genus	Bifidobacteriumgenus Bifidobacterium	rs75344046	21	31861790	C	T	0.232354	-	0.0505979	4.86351e-06	14306	0.0014721	-	21.088
GCST90016970	MiBioGen consortium	genus	Bifidobacteriumgenus Bifidobacterium	rs857444	6	14617591	C	T	0.0558234	-	0.0121219	3.571e-06	14306	0.00148044	-	21.2076
GCST90016970	MiBioGen consortium	genus	Bifidobacteriumgenus Bifidobacterium	rs12022129	1	207003374	A	G	-0.0619356	-	0.0138937	7.9965e-06	14306	0.00138734	-	19.8722
GCST90016970	MiBioGen consortium	genus	Bifidobacteriumgenus Bifidobacterium	rs182549	2	136616754	T	C	-0.119703	-	0.0127294	1.2782e-20	14306	0.00614413	-	88.4289
GCST90016970	MiBioGen consortium	genus	Bifidobacteriumgenus Bifidobacterium	rs2491158	10	126089703	A	G	-0.0712624	-	0.015983	8.04711e-06	14306	0.00138785	-	19.8794
GCST90016970	MiBioGen consortium	genus	Bifidobacteriumgenus Bifidobacterium	rs4957061	5	521096	T	C	0.0534239	-	0.0117431	5.77936e-06	14306	0.00144484	-	20.6969
GCST90016970	MiBioGen consortium	genus	Bifidobacteriumgenus Bifidobacterium	rs55888705	4	1517826	A	G	0.0546319	-	0.0121139	6.67022e-06	14306	0.00141987	-	20.3388
GCST90016970	MiBioGen consortium	genus	Bifidobacteriumgenus Bifidobacterium	rs5746486	22	18354272	T	C	-0.0536216	-	0.0120801	8.99953e-06	14306	0.00137557	-	19.7033
GCST90016970	MiBioGen consortium	genus	Bifidobacteriumgenus Bifidobacterium	rs7322849	13	112859829	T	C	0.112428	-	0.0201813	1.08368e-08	14306	0.00216497	-	31.0349
GCST90016970	MiBioGen consortium	genus	Bifidobacteriumgenus Bifidobacterium	rs73797465	5	142793467	T	G	-0.0953566	-	0.0209236	4.38157e-06	14306	0.00144991	-	20.7696
GCST90016970	MiBioGen consortium	genus	Bifidobacteriumgenus Bifidobacterium	rs75344046	21	31861790	C	T	0.232354	-	0.0505979	4.86351e-06	14306	0.0014721	-	21.088
GCST90016970	MiBioGen consortium	genus	Bifidobacteriumgenus Bifidobacterium	rs857444	6	14617591	C	T	0.0558234	-	0.0121219	3.571e-06	14306	0.00148044	-	21.2076
GCST90016971	MiBioGen consortium	genus	Bilophilagenus Bilophila	rs11069458	13	102402685	C	T	0.0680947	-	0.015503	7.71543e-06	14306	0.00134695	-	19.2928
GCST90016971	MiBioGen consortium	genus	Bilophilagenus Bilophila	rs1241171	1	103299921	G	A	-0.0692654	-	0.0150148	4.24033e-06	14306	0.00148556	-	21.2811
GCST90016971	MiBioGen consortium	genus	Bilophilagenus Bilophila	rs1571225	9	4940871	T	C	-0.0826826	-	0.0170621	1.1229e-06	14306	0.00163905	-	23.4835
GCST90016971	MiBioGen consortium	genus	Bilophilagenus Bilophila	rs1969927	12	100786847	A	G	-0.0564589	-	0.0126935	9.07215e-06	14306	0.00138116	-	19.7835
GCST90016971	MiBioGen consortium	genus	Bilophilagenus Bilophila	rs2728491	7	47211732	T	G	0.0627416	-	0.0139456	6.33257e-06	14306	0.00141307	-	20.2412
GCST90016971	MiBioGen consortium	genus	Bilophilagenus Bilophila	rs3827020	20	61980991	C	T	0.0766479	-	0.0160642	1.78875e-06	14306	0.00158904	-	22.7658
GCST90016971	MiBioGen consortium	genus	Bilophilagenus Bilophila	rs4798126	18	3765773	G	A	0.073288	-	0.016799	7.14661e-06	14306	0.00132881	-	19.0326
GCST90016971	MiBioGen consortium	genus	Bilophilagenus Bilophila	rs542415	15	50011554	T	C	-0.0613623	-	0.0133436	4.70945e-06	14306	0.00147624	-	21.1474
GCST90016971	MiBioGen consortium	genus	Bilophilagenus Bilophila	rs60178956	8	90878338	G	A	-0.0624818	-	0.0141485	8.0562e-06	14306	0.00136156	-	19.5023
GCST90016971	MiBioGen consortium	genus	Bilophilagenus Bilophila	rs6793291	3	194419531	A	C	-0.112729	-	0.0241633	3.11322e-06	14306	0.00151929	-	21.765
GCST90016971	MiBioGen consortium	genus	Bilophilagenus Bilophila	rs72676854	8	109990939	T	C	0.123209	-	0.026882	5.62264e-06	14306	0.00146645	-	21.0069
GCST90016971	MiBioGen consortium	genus	Bilophilagenus Bilophila	rs7802841	7	138583840	A	C	-0.0670097	-	0.0137701	1.76954e-06	14306	0.00165282	-	23.6811
GCST90016971	MiBioGen consortium	genus	Bilophilagenus Bilophila	rs9899990	17	9121579	A	G	-0.102702	-	0.0233878	9.06692e-06	14306	0.00134628	-	19.2832
GCST90016971	MiBioGen consortium	genus	Bilophilagenus Bilophila	rs11069458	13	102402685	C	T	0.0680947	-	0.015503	7.71543e-06	14306	0.00134695	-	19.2928
GCST90016971	MiBioGen consortium	genus	Bilophilagenus Bilophila	rs1241171	1	103299921	G	A	-0.0692654	-	0.0150148	4.24033e-06	14306	0.00148556	-	21.2811
GCST90016971	MiBioGen consortium	genus	Bilophilagenus Bilophila	rs1571225	9	4940871	T	C	-0.0826826	-	0.0170621	1.1229e-06	14306	0.00163905	-	23.4835
GCST90016971	MiBioGen consortium	genus	Bilophilagenus Bilophila	rs1969927	12	100786847	A	G	-0.0564589	-	0.0126935	9.07215e-06	14306	0.00138116	-	19.7835
GCST90016971	MiBioGen consortium	genus	Bilophilagenus Bilophila	rs3827020	20	61980991	C	T	0.0766479	-	0.0160642	1.78875e-06	14306	0.00158904	-	22.7658
GCST90016971	MiBioGen consortium	genus	Bilophilagenus Bilophila	rs4798126	18	3765773	G	A	0.073288	-	0.016799	7.14661e-06	14306	0.00132881	-	19.0326
GCST90016971	MiBioGen consortium	genus	Bilophilagenus Bilophila	rs542415	15	50011554	T	C	-0.0613623	-	0.0133436	4.70945e-06	14306	0.00147624	-	21.1474
GCST90016971	MiBioGen consortium	genus	Bilophilagenus Bilophila	rs60178956	8	90878338	G	A	-0.0624818	-	0.0141485	8.0562e-06	14306	0.00136156	-	19.5023
GCST90016971	MiBioGen consortium	genus	Bilophilagenus Bilophila	rs6793291	3	194419531	A	C	-0.112729	-	0.0241633	3.11322e-06	14306	0.00151929	-	21.765
GCST90016971	MiBioGen consortium	genus	Bilophilagenus Bilophila	rs72676854	8	109990939	T	C	0.123209	-	0.026882	5.62264e-06	14306	0.00146645	-	21.0069
GCST90016971	MiBioGen consortium	genus	Bilophilagenus Bilophila	rs7802841	7	138583840	A	C	-0.0670097	-	0.0137701	1.76954e-06	14306	0.00165282	-	23.6811
GCST90016971	MiBioGen consortium	genus	Bilophilagenus Bilophila	rs9899990	17	9121579	A	G	-0.102702	-	0.0233878	9.06692e-06	14306	0.00134628	-	19.2832
GCST90016973	MiBioGen consortium	genus	Butyricicoccusgenus Butyricicoccus	rs10084203	2	191304149	G	A	-0.0549699	-	0.0123563	8.58638e-06	14306	0.0013817	-	19.7912
GCST90016973	MiBioGen consortium	genus	Butyricicoccusgenus Butyricicoccus	rs12034718	1	67379595	G	A	-0.0701199	-	0.0158213	9.57679e-06	14306	0.00137134	-	19.6426
GCST90016973	MiBioGen consortium	genus	Butyricicoccusgenus Butyricicoccus	rs12585793	13	27018240	T	C	-0.262206	-	0.0564729	5.79189e-06	14306	0.00150485	-	21.5578
GCST90016973	MiBioGen consortium	genus	Butyricicoccusgenus Butyricicoccus	rs2017189	4	7460153	T	G	0.0506956	-	0.011024	3.87258e-06	14306	0.00147626	-	21.1477
GCST90016973	MiBioGen consortium	genus	Butyricicoccusgenus Butyricicoccus	rs4962426	10	126908208	T	G	-0.0614216	-	0.0135979	7.38482e-06	14306	0.00142437	-	20.4032
GCST90016973	MiBioGen consortium	genus	Butyricicoccusgenus Butyricicoccus	rs56221232	2	153453410	T	C	0.0828027	-	0.0167401	7.61939e-07	14306	0.00170755	-	24.4666
GCST90016973	MiBioGen consortium	genus	Butyricicoccusgenus Butyricicoccus	rs62478070	7	157688150	T	G	0.224039	-	0.0494959	5.93772e-06	14306	0.00143031	-	20.4884
GCST90016973	MiBioGen consortium	genus	Butyricicoccusgenus Butyricicoccus	rs7322368	13	100213990	C	T	-0.0815733	-	0.0183167	5.51785e-06	14306	0.00138466	-	19.8336
GCST90016975	MiBioGen consortium	genus	Butyricicoccusgenus Butyricicoccus	rs1007475	6	148403405	G	T	0.118065	-	0.0261271	7.92319e-06	14306	0.00142555	-	20.4202
GCST90016975	MiBioGen consortium	genus	Butyricicoccusgenus Butyricicoccus	rs142855850	10	22587900	A	G	0.205013	-	0.0457138	6.85536e-06	14306	0.00140411	-	20.1126
GCST90016975	MiBioGen consortium	genus	Butyricicoccusgenus Butyricicoccus	rs16934069	9	119693164	T	C	-0.133784	-	0.0299444	8.85911e-06	14306	0.00139352	-	19.9608
GCST90016975	MiBioGen consortium	genus	Butyricicoccusgenus Butyricicoccus	rs16941336	17	20575697	C	T	0.127488	-	0.0267936	1.53183e-06	14306	0.00158027	-	22.64
GCST90016975	MiBioGen consortium	genus	Butyricicoccusgenus Butyricicoccus	rs17163238	5	128976021	G	A	0.140987	-	0.0309117	5.51201e-06	14306	0.00145219	-	20.8023
GCST90016975	MiBioGen consortium	genus	Butyricicoccusgenus Butyricicoccus	rs4537857	13	27292666	T	C	-0.12459	-	0.0260992	1.80194e-06	14306	0.00159061	-	22.7883
GCST90016975	MiBioGen consortium	genus	Butyricicoccusgenus Butyricicoccus	rs486484	20	811507	A	G	-0.108349	-	0.0240008	6.61089e-06	14306	0.00142273	-	20.3797
GCST90016975	MiBioGen consortium	genus	Butyricicoccusgenus Butyricicoccus	rs4928024	3	54288503	G	A	0.17471	-	0.0389333	8.18634e-06	14306	0.0014058	-	20.1369
GCST90016975	MiBioGen consortium	genus	Butyricicoccusgenus Butyricicoccus	rs72723662	14	76065563	C	T	0.224078	-	0.0449336	7.86249e-07	14306	0.00173558	-	24.8689
GCST90016975	MiBioGen consortium	genus	Butyricicoccusgenus Butyricicoccus	rs74622183	14	34150977	A	G	-0.201027	-	0.0428204	2.45748e-06	14306	0.00153844	-	22.0398
GCST90016975	MiBioGen consortium	genus	Butyricicoccusgenus Butyricicoccus	rs77356209	18	10267733	T	C	0.216874	-	0.0483299	6.66423e-06	14306	0.00140577	-	20.1365
GCST90016975	MiBioGen consortium	genus	Butyricicoccusgenus Butyricicoccus	rs7752361	6	111780705	G	A	0.11923	-	0.0239975	7.69113e-07	14306	0.00172279	-	24.6853
GCST90016975	MiBioGen consortium	genus	Butyricicoccusgenus Butyricicoccus	rs9349693	6	53939724	G	A	-0.117973	-	0.0259861	5.54958e-06	14306	0.0014388	-	20.6102
GCST90016976	MiBioGen consortium	genus	Candidatus Soleaferreagenus Candidatus Soleaferrea	rs10090365	8	138638199	G	A	0.0834413	-	0.0180989	4.17311e-06	14306	0.00148373	-	21.2548
GCST90016976	MiBioGen consortium	genus	Candidatus Soleaferreagenus Candidatus Soleaferrea	rs10108780	8	123882833	A	G	-0.092834	-	0.0199807	3.64083e-06	14306	0.00150689	-	21.587
GCST90016976	MiBioGen consortium	genus	Candidatus Soleaferreagenus Candidatus Soleaferrea	rs10809135	9	10611282	C	T	-0.0834858	-	0.0182426	5.4718e-06	14306	0.00146204	-	20.9436
GCST90016976	MiBioGen consortium	genus	Candidatus Soleaferreagenus Candidatus Soleaferrea	rs4294381	1	224688107	C	T	-0.112197	-	0.023186	1.36848e-06	14306	0.00163434	-	23.4159
GCST90016976	MiBioGen consortium	genus	Candidatus Soleaferreagenus Candidatus Soleaferrea	rs4678258	3	137945192	T	C	0.0986136	-	0.0215646	5.53184e-06	14306	0.00145982	-	20.9118
GCST90016976	MiBioGen consortium	genus	Candidatus Soleaferreagenus Candidatus Soleaferrea	rs6489992	12	115352769	A	G	-0.0840437	-	0.0187031	7.88787e-06	14306	0.00140966	-	20.1922
GCST90016976	MiBioGen consortium	genus	Candidatus Soleaferreagenus Candidatus Soleaferrea	rs6494306	15	62394540	A	G	-0.0969304	-	0.0214221	5.80056e-06	14306	0.00142928	-	20.4737
GCST90016976	MiBioGen consortium	genus	Candidatus Soleaferreagenus Candidatus Soleaferrea	rs7400877	14	76403542	C	T	0.0951085	-	0.0212799	9.29458e-06	14306	0.00139456	-	19.9756
GCST90016976	MiBioGen consortium	genus	Candidatus Soleaferreagenus Candidatus Soleaferrea	rs830151	19	47985753	A	G	-0.194561	-	0.0347932	4.25608e-08	14306	0.00218131	-	31.2696
GCST90016976	MiBioGen consortium	genus	Candidatus Soleaferreagenus Candidatus Soleaferrea	rs9973954	2	19885907	G	A	-0.0892075	-	0.0195401	5.94799e-06	14306	0.00145499	-	20.8425
GCST90016977	MiBioGen consortium	genus	Catenibacteriumgenus Catenibacterium	rs12404911	1	240118443	C	T	0.140717	-	0.0304142	2.79892e-06	14306	0.00149428	-	21.4062
GCST90016977	MiBioGen consortium	genus	Catenibacteriumgenus Catenibacterium	rs212393	6	159485742	A	G	0.135254	-	0.0286209	3.62485e-06	14306	0.00155883	-	22.3323
GCST90016977	MiBioGen consortium	genus	Catenibacteriumgenus Catenibacterium	rs73128290	7	57364320	A	G	0.129726	-	0.0284563	4.29368e-06	14306	0.00145081	-	20.7825
GCST90016977	MiBioGen consortium	genus	Catenibacteriumgenus Catenibacterium	rs77285108	4	122282768	G	A	-0.161826	-	0.0353447	3.62677e-06	14306	0.00146337	-	20.9627
GCST90016977	MiBioGen consortium	genus	Catenibacteriumgenus Catenibacterium	rs7742829	6	105089665	C	T	0.11411	-	0.0251099	5.60725e-06	14306	0.00144169	-	20.6518
GCST90016982	MiBioGen consortium	genus	Coprobactergenus Coprobacter	rs11532348	12	98289796	C	T	-0.103931	-	0.0226826	5.71189e-06	14306	0.00146558	-	20.9945
GCST90016982	MiBioGen consortium	genus	Coprobactergenus Coprobacter	rs12684609	9	137784868	T	C	0.100827	-	0.0220366	6.10183e-06	14306	0.00146141	-	20.9346
GCST90016982	MiBioGen consortium	genus	Coprobactergenus Coprobacter	rs12996055	2	137223458	A	C	0.0921817	-	0.0209405	8.07644e-06	14306	0.00135291	-	19.3783
GCST90016982	MiBioGen consortium	genus	Coprobactergenus Coprobacter	rs143662916	11	103549974	C	T	0.253264	-	0.0540141	3.07249e-06	14306	0.00153465	-	21.9853
GCST90016982	MiBioGen consortium	genus	Coprobactergenus Coprobacter	rs189356	20	57574851	G	A	0.0781125	-	0.0171916	6.26297e-06	14306	0.0014412	-	20.6447
GCST90016982	MiBioGen consortium	genus	Coprobactergenus Coprobacter	rs213863	6	97234939	T	C	0.0887412	-	0.0188377	2.34882e-06	14306	0.00154905	-	22.1919
GCST90016982	MiBioGen consortium	genus	Coprobactergenus Coprobacter	rs28402691	4	96389240	T	C	0.110695	-	0.0251199	9.55675e-06	14306	0.00135573	-	19.4187
GCST90016982	MiBioGen consortium	genus	Coprobactergenus Coprobacter	rs305411	1	88233128	A	G	0.129218	-	0.0264518	1.00907e-06	14306	0.00166554	-	23.8636
GCST90016982	MiBioGen consortium	genus	Coprobactergenus Coprobacter	rs3828477	3	46483717	G	T	-0.0912179	-	0.019569	2.88975e-06	14306	0.00151672	-	21.7282
GCST90016982	MiBioGen consortium	genus	Coprobactergenus Coprobacter	rs72821405	6	4714797	T	C	-0.147365	-	0.0319978	4.75762e-06	14306	0.00148063	-	21.2104
GCST90016982	MiBioGen consortium	genus	Coprobactergenus Coprobacter	rs74919520	2	32242452	G	A	0.125703	-	0.0276296	5.76328e-06	14306	0.00144496	-	20.6987
GCST90016982	MiBioGen consortium	genus	Coprobactergenus Coprobacter	rs11532348	12	98289796	C	T	-0.103931	-	0.0226826	5.71189e-06	14306	0.00146558	-	20.9945
GCST90016982	MiBioGen consortium	genus	Coprobactergenus Coprobacter	rs12684609	9	137784868	T	C	0.100827	-	0.0220366	6.10183e-06	14306	0.00146141	-	20.9346
GCST90016982	MiBioGen consortium	genus	Coprobactergenus Coprobacter	rs12996055	2	137223458	A	C	0.0921817	-	0.0209405	8.07644e-06	14306	0.00135291	-	19.3783
GCST90016982	MiBioGen consortium	genus	Coprobactergenus Coprobacter	rs143662916	11	103549974	C	T	0.253264	-	0.0540141	3.07249e-06	14306	0.00153465	-	21.9853
GCST90016982	MiBioGen consortium	genus	Coprobactergenus Coprobacter	rs189356	20	57574851	G	A	0.0781125	-	0.0171916	6.26297e-06	14306	0.0014412	-	20.6447
GCST90016982	MiBioGen consortium	genus	Coprobactergenus Coprobacter	rs213863	6	97234939	T	C	0.0887412	-	0.0188377	2.34882e-06	14306	0.00154905	-	22.1919
GCST90016982	MiBioGen consortium	genus	Coprobactergenus Coprobacter	rs28402691	4	96389240	T	C	0.110695	-	0.0251199	9.55675e-06	14306	0.00135573	-	19.4187
GCST90016982	MiBioGen consortium	genus	Coprobactergenus Coprobacter	rs305411	1	88233128	A	G	0.129218	-	0.0264518	1.00907e-06	14306	0.00166554	-	23.8636
GCST90016982	MiBioGen consortium	genus	Coprobactergenus Coprobacter	rs3828477	3	46483717	G	T	-0.0912179	-	0.019569	2.88975e-06	14306	0.00151672	-	21.7282
GCST90016982	MiBioGen consortium	genus	Coprobactergenus Coprobacter	rs72821405	6	4714797	T	C	-0.147365	-	0.0319978	4.75762e-06	14306	0.00148063	-	21.2104
GCST90016982	MiBioGen consortium	genus	Coprobactergenus Coprobacter	rs74919520	2	32242452	G	A	0.125703	-	0.0276296	5.76328e-06	14306	0.00144496	-	20.6987
GCST90016984	MiBioGen consortium	genus	Coprococcus2genus Coprococcus2	rs10070053	5	34794789	A	G	0.0594312	-	0.0135375	7.64874e-06	14306	0.00134558	-	19.2731
GCST90016984	MiBioGen consortium	genus	Coprococcus2genus Coprococcus2	rs12634070	3	180544880	T	C	0.0736486	-	0.0164921	9.95108e-06	14306	0.00139224	-	19.9424
GCST90016984	MiBioGen consortium	genus	Coprococcus2genus Coprococcus2	rs2482516	9	25554068	C	T	0.0754415	-	0.0164619	4.72335e-06	14306	0.00146611	-	21.002
GCST90016984	MiBioGen consortium	genus	Coprococcus2genus Coprococcus2	rs35890118	10	129715759	A	G	-0.066536	-	0.0147661	8.25962e-06	14306	0.00141745	-	20.304
GCST90016984	MiBioGen consortium	genus	Coprococcus2genus Coprococcus2	rs61823518	1	223688236	A	C	-0.0955381	-	0.0215724	6.68252e-06	14306	0.00136932	-	19.6136
GCST90016984	MiBioGen consortium	genus	Coprococcus2genus Coprococcus2	rs6677933	1	112139008	C	T	-0.0804405	-	0.0164216	1.185e-06	14306	0.00167469	-	23.9949
GCST90016984	MiBioGen consortium	genus	Coprococcus2genus Coprococcus2	rs72680320	4	131125786	T	C	-0.0649382	-	0.013919	2.27117e-06	14306	0.00151938	-	21.7663
GCST90016984	MiBioGen consortium	genus	Coprococcus2genus Coprococcus2	rs9426473	1	4210455	A	G	0.0727361	-	0.0161662	6.30681e-06	14306	0.00141323	-	20.2434
GCST90016986	MiBioGen consortium	genus	Defluviitaleaceae UCG011genus Defluviitaleaceae UCG011	rs112893842	9	8786663	T	C	0.11381	-	0.0232806	1.44534e-06	14306	0.00166798	-	23.8986
GCST90016986	MiBioGen consortium	genus	Defluviitaleaceae UCG011genus Defluviitaleaceae UCG012	rs1582238	1	118723685	C	T	-0.0805036	-	0.0167257	1.56776e-06	14306	0.00161697	-	23.1666
GCST90016986	MiBioGen consortium	genus	Defluviitaleaceae UCG011genus Defluviitaleaceae UCG013	rs2892880	4	120741726	G	A	0.0817755	-	0.0181686	6.82889e-06	14306	0.00141427	-	20.2583
GCST90016986	MiBioGen consortium	genus	Defluviitaleaceae UCG011genus Defluviitaleaceae UCG014	rs4344384	10	66407366	T	G	-0.0715978	-	0.0156309	4.83237e-06	14306	0.00146466	-	20.9813
GCST90016986	MiBioGen consortium	genus	Defluviitaleaceae UCG011genus Defluviitaleaceae UCG015	rs4677103	3	72207794	A	G	0.0977912	-	0.0197263	9.59555e-07	14306	0.00171516	-	24.5758
GCST90016986	MiBioGen consortium	genus	Defluviitaleaceae UCG011genus Defluviitaleaceae UCG016	rs55658617	21	41811003	T	C	0.174369	-	0.0362226	2.15293e-06	14306	0.00161741	-	23.1728
GCST90016986	MiBioGen consortium	genus	Defluviitaleaceae UCG011genus Defluviitaleaceae UCG017	rs72731813	4	147414743	C	T	-0.147383	-	0.0293796	4.33112e-07	14306	0.00175623	-	25.1654
GCST90016986	MiBioGen consortium	genus	Defluviitaleaceae UCG011genus Defluviitaleaceae UCG018	rs9608282	22	24804081	T	G	0.142939	-	0.0299793	2.52046e-06	14306	0.00158676	-	22.7331
GCST90016986	MiBioGen consortium	genus	Defluviitaleaceae UCG011genus Defluviitaleaceae UCG019	rs9725395	1	85205632	A	G	-0.13834	-	0.029554	3.51925e-06	14306	0.00152947	-	21.911
GCST90016988	MiBioGen consortium	genus	Dialistergenus Dialister	rs10138457	14	102458052	T	C	-0.113054	-	0.0261933	7.88116e-06	14306	0.00130067	-	18.6291
GCST90016988	MiBioGen consortium	genus	Dialistergenus Dialister	rs10938938	4	23294359	A	G	0.0773514	-	0.0170915	7.37055e-06	14306	0.00142987	-	20.4822
GCST90016988	MiBioGen consortium	genus	Dialistergenus Dialister	rs11071887	15	32955095	T	C	0.0662403	-	0.0146315	5.91412e-06	14306	0.00143083	-	20.4959
GCST90016988	MiBioGen consortium	genus	Dialistergenus Dialister	rs11166701	8	138295725	G	A	-0.0655301	-	0.013186	5.50744e-07	14306	0.00172365	-	24.6976
GCST90016988	MiBioGen consortium	genus	Dialistergenus Dialister	rs2314294	16	9336862	T	C	0.0865932	-	0.0193719	8.07904e-06	14306	0.00139495	-	19.9813
GCST90016988	MiBioGen consortium	genus	Dialistergenus Dialister	rs2435610	7	150890034	A	C	0.0647132	-	0.0143314	5.93267e-06	14306	0.00142342	-	20.3896
GCST90016988	MiBioGen consortium	genus	Dialistergenus Dialister	rs4747450	10	23199653	C	A	0.0668509	-	0.0147685	5.83727e-06	14306	0.00143042	-	20.49
GCST90016988	MiBioGen consortium	genus	Dialistergenus Dialister	rs4753063	11	92267129	A	G	0.0596297	-	0.0130052	4.8568e-06	14306	0.00146756	-	21.0228
GCST90016988	MiBioGen consortium	genus	Dialistergenus Dialister	rs75416973	1	172809633	A	G	0.0727223	-	0.016451	9.46085e-06	14306	0.00136427	-	19.5412
GCST90016988	MiBioGen consortium	genus	Dialistergenus Dialister	rs764177	3	45809449	C	A	-0.0601454	-	0.0135366	9.60771e-06	14306	0.00137825	-	19.7417
GCST90016988	MiBioGen consortium	genus	Dialistergenus Dialister	rs76680460	9	25447080	G	A	-0.161296	-	0.0364332	8.19219e-06	14306	0.00136836	-	19.5998
GCST90016990	MiBioGen consortium	genus	Eggerthellagenus Eggerthella	rs112205261	1	9136139	T	C	-0.188618	-	0.0403613	3.34649e-06	14306	0.00152446	-	21.8392
GCST90016990	MiBioGen consortium	genus	Eggerthellagenus Eggerthella	rs13070736	3	20807454	A	C	-0.121331	-	0.0272024	7.61921e-06	14306	0.00138889	-	19.8943
GCST90016990	MiBioGen consortium	genus	Eggerthellagenus Eggerthella	rs1784446	11	102461599	A	G	-0.0907728	-	0.0198096	5.2313e-06	14306	0.00146577	-	20.9971
GCST90016990	MiBioGen consortium	genus	Eggerthellagenus Eggerthella	rs2223081	21	29778032	A	G	-0.102572	-	0.0221108	3.88893e-06	14306	0.00150224	-	21.5203
GCST90016990	MiBioGen consortium	genus	Eggerthellagenus Eggerthella	rs2240838	7	38335954	G	A	-0.0980582	-	0.0197653	7.36207e-07	14306	0.00171774	-	24.6128
GCST90016990	MiBioGen consortium	genus	Eggerthellagenus Eggerthella	rs4985746	17	17098213	A	G	-0.110522	-	0.0247653	5.71465e-06	14306	0.00139043	-	19.9164
GCST90016990	MiBioGen consortium	genus	Eggerthellagenus Eggerthella	rs6430926	2	141337454	T	C	-0.0879736	-	0.0197127	8.37124e-06	14306	0.00139044	-	19.9165
GCST90016990	MiBioGen consortium	genus	Eggerthellagenus Eggerthella	rs67490567	15	65691324	T	C	0.108495	-	0.0245457	8.94211e-06	14306	0.00136401	-	19.5375
GCST90016990	MiBioGen consortium	genus	Eggerthellagenus Eggerthella	rs76663501	20	55647869	C	T	0.175349	-	0.0378576	4.8257e-06	14306	0.00149759	-	21.4536
GCST90016992	MiBioGen consortium	genus	Enterorhabdusgenus Enterorhabdus	rs10098492	8	113109756	T	C	0.132323	-	0.0293688	6.40575e-06	14306	0.00141718	-	20.3001
GCST90016992	MiBioGen consortium	genus	Enterorhabdusgenus Enterorhabdus	rs114731706	2	19611953	T	G	0.182308	-	0.0382298	2.1734e-06	14306	0.0015873	-	22.7409
GCST90016992	MiBioGen consortium	genus	Enterorhabdusgenus Enterorhabdus	rs2051957	7	89709883	C	T	0.0843291	-	0.0189864	8.89857e-06	14306	0.00137725	-	19.7274
GCST90016992	MiBioGen consortium	genus	Enterorhabdusgenus Enterorhabdus	rs3017103	11	62174193	G	A	-0.0980897	-	0.0208995	2.94042e-06	14306	0.00153762	-	22.028
GCST90016992	MiBioGen consortium	genus	Enterorhabdusgenus Enterorhabdus	rs73331712	12	69515102	T	C	0.26199	-	0.055123	4.8492e-06	14306	0.00157674	-	22.5894
GCST90016992	MiBioGen consortium	genus	Enterorhabdusgenus Enterorhabdus	rs77655283	2	236439879	G	A	0.132988	-	0.0298306	5.88044e-06	14306	0.00138752	-	19.8747
GCST90016993	MiBioGen consortium	genus	Erysipelatoclostridiumgenus Erysipelatoclostridium	rs1434153	2	34595533	G	A	-0.0684526	-	0.0152443	6.85299e-06	14306	0.00140765	-	20.1635
GCST90016993	MiBioGen consortium	genus	Erysipelatoclostridiumgenus Erysipelatoclostridium	rs16936671	10	36394609	C	T	-0.0968026	-	0.0217883	6.0431e-06	14306	0.00137807	-	19.7391
GCST90016993	MiBioGen consortium	genus	Erysipelatoclostridiumgenus Erysipelatoclostridium	rs17804233	5	77815056	C	T	0.0662914	-	0.0144203	4.58606e-06	14306	0.00147526	-	21.1332
GCST90016993	MiBioGen consortium	genus	Erysipelatoclostridiumgenus Erysipelatoclostridium	rs2901723	11	36871523	A	C	-0.0641339	-	0.0144295	8.79468e-06	14306	0.00137916	-	19.7548
GCST90016993	MiBioGen consortium	genus	Erysipelatoclostridiumgenus Erysipelatoclostridium	rs340991	5	34892042	A	G	-0.0740482	-	0.0158891	3.74938e-06	14306	0.00151605	-	21.7185
GCST90016993	MiBioGen consortium	genus	Erysipelatoclostridiumgenus Erysipelatoclostridium	rs3804326	6	24292185	A	G	0.14147	-	0.0336352	9.85281e-06	14306	0.00123523	-	17.6905
GCST90016993	MiBioGen consortium	genus	Erysipelatoclostridiumgenus Erysipelatoclostridium	rs45480394	19	55857777	T	G	-0.0687134	-	0.0151835	7.66161e-06	14306	0.00142975	-	20.4804
GCST90016993	MiBioGen consortium	genus	Erysipelatoclostridiumgenus Erysipelatoclostridium	rs4697572	4	25446787	A	G	-0.0810636	-	0.0163308	7.59347e-07	14306	0.00171962	-	24.6398
GCST90016993	MiBioGen consortium	genus	Erysipelatoclostridiumgenus Erysipelatoclostridium	rs58236560	11	121876913	G	T	-0.111157	-	0.0234426	2.16118e-06	14306	0.00156936	-	22.4834
GCST90016993	MiBioGen consortium	genus	Erysipelatoclostridiumgenus Erysipelatoclostridium	rs61806970	1	167818597	C	T	0.142548	-	0.0320688	9.09411e-06	14306	0.00137943	-	19.7586
GCST90016993	MiBioGen consortium	genus	Erysipelatoclostridiumgenus Erysipelatoclostridium	rs622418	9	90586043	A	G	-0.0668051	-	0.0143224	3.68154e-06	14306	0.00151869	-	21.7564
GCST90016993	MiBioGen consortium	genus	Erysipelatoclostridiumgenus Erysipelatoclostridium	rs6474512	8	38780606	C	A	-0.067015	-	0.0143201	3.01544e-06	14306	0.00152873	-	21.9004
GCST90016993	MiBioGen consortium	genus	Erysipelatoclostridiumgenus Erysipelatoclostridium	rs710230	1	42333631	C	T	-0.143381	-	0.0281514	6.33126e-07	14306	0.00181025	-	25.9408
GCST90016993	MiBioGen consortium	genus	Erysipelatoclostridiumgenus Erysipelatoclostridium	rs7221249	17	10177708	G	A	-0.0839861	-	0.0142741	4.30953e-09	14306	0.0024144	-	34.6192
GCST90016993	MiBioGen consortium	genus	Erysipelatoclostridiumgenus Erysipelatoclostridium	rs9590927	13	46372065	A	G	0.0646003	-	0.0143479	6.39043e-06	14306	0.00141521	-	20.2718
GCST90016998	MiBioGen consortium	genus	Eubacterium eligens groupgenus Eubacterium eligens group	rs11730852	4	42836822	A	C	-0.0877679	-	0.0197674	5.93636e-06	14306	0.00137631	-	19.7139
GCST90016998	MiBioGen consortium	genus	Eubacterium eligens groupgenus Eubacterium eligens group	rs12719051	7	51365152	A	G	0.0916626	-	0.0208183	7.11771e-06	14306	0.00135347	-	19.3863
GCST90016998	MiBioGen consortium	genus	Eubacterium eligens groupgenus Eubacterium eligens group	rs182318	11	31098691	G	A	-0.0824941	-	0.0195615	8.39827e-06	14306	0.00124178	-	17.7845
GCST90016998	MiBioGen consortium	genus	Eubacterium eligens groupgenus Eubacterium eligens group	rs2200429	13	107563458	A	G	-0.0888825	-	0.0198479	5.29724e-06	14306	0.00140003	-	20.0541
GCST90016998	MiBioGen consortium	genus	Eubacterium eligens groupgenus Eubacterium eligens group	rs265534	10	83092007	T	G	-0.0563756	-	0.0120127	2.26757e-06	14306	0.00153736	-	22.0242
GCST90016998	MiBioGen consortium	genus	Eubacterium eligens groupgenus Eubacterium eligens group	rs4583233	16	81820486	A	C	0.0670205	-	0.0128122	2.83851e-07	14306	0.00190933	-	27.3633
GCST90016998	MiBioGen consortium	genus	Eubacterium eligens groupgenus Eubacterium eligens group	rs56080211	2	110260993	T	C	-0.123093	-	0.0282743	9.14282e-06	14306	0.00132328	-	18.9532
GCST90016998	MiBioGen consortium	genus	Eubacterium eligens groupgenus Eubacterium eligens group	rs6923695	6	70956815	T	G	0.103268	-	0.0229525	4.87405e-06	14306	0.00141319	-	20.2428
GCST90016998	MiBioGen consortium	genus	Eubacterium eligens groupgenus Eubacterium eligens group	rs2200429	13	107563458	A	G	-0.0888825	-	0.0198479	5.29724e-06	14306	0.00140003	-	20.0541
GCST90016998	MiBioGen consortium	genus	Eubacterium eligens groupgenus Eubacterium eligens group	rs265534	10	83092007	T	G	-0.0563756	-	0.0120127	2.26757e-06	14306	0.00153736	-	22.0242
GCST90016998	MiBioGen consortium	genus	Eubacterium eligens groupgenus Eubacterium eligens group	rs6923695	6	70956815	T	G	0.103268	-	0.0229525	4.87405e-06	14306	0.00141319	-	20.2428
GCST90016999	MiBioGen consortium	genus	Eubacterium fissicatena groupgenus Eubacterium fissicatena group	rs10147907	14	89484373	T	G	0.172263	-	0.039601	8.27237e-06	14306	0.00132111	-	18.9222
GCST90016999	MiBioGen consortium	genus	Eubacterium fissicatena groupgenus Eubacterium fissicatena group	rs11818408	10	96758467	G	A	0.10585	-	0.0237114	8.20012e-06	14306	0.00139125	-	19.9282
GCST90016999	MiBioGen consortium	genus	Eubacterium fissicatena groupgenus Eubacterium fissicatena group	rs11876297	18	45753272	T	C	0.131469	-	0.0281712	2.66557e-06	14306	0.00152026	-	21.7789
GCST90016999	MiBioGen consortium	genus	Eubacterium fissicatena groupgenus Eubacterium fissicatena group	rs151257695	7	73043561	A	G	0.20951	-	0.0454847	3.09678e-06	14306	0.00148108	-	21.2167
GCST90016999	MiBioGen consortium	genus	Eubacterium fissicatena groupgenus Eubacterium fissicatena group	rs1768152	3	39604954	C	T	-0.139489	-	0.0316186	8.70062e-06	14306	0.00135877	-	19.4623
GCST90016999	MiBioGen consortium	genus	Eubacterium fissicatena groupgenus Eubacterium fissicatena group	rs2733072	8	5433699	G	A	0.109644	-	0.0228306	1.49091e-06	14306	0.00160982	-	23.064
GCST90016999	MiBioGen consortium	genus	Eubacterium fissicatena groupgenus Eubacterium fissicatena group	rs3771393	2	71145246	T	C	-0.130842	-	0.0266671	7.37904e-07	14306	0.00168018	-	24.0737
GCST90016999	MiBioGen consortium	genus	Eubacterium fissicatena groupgenus Eubacterium fissicatena group	rs6934739	6	39940437	A	G	0.111463	-	0.0252788	9.75326e-06	14306	0.00135738	-	19.4423
GCST90016999	MiBioGen consortium	genus	Eubacterium fissicatena groupgenus Eubacterium fissicatena group	rs7104872	11	115165111	G	A	0.138612	-	0.0291906	2.73149e-06	14306	0.00157389	-	22.5484
GCST90017000	MiBioGen consortium	genus	Eubacterium hallii groupgenus Eubacterium hallii group	rs10501370	11	58040621	C	T	-0.115589	-	0.0252489	5.41914e-06	14306	0.00146304	-	20.9579
GCST90017000	MiBioGen consortium	genus	Eubacterium hallii groupgenus Eubacterium hallii group	rs10798999	1	34308917	C	T	0.0601661	-	0.0126752	2.60555e-06	14306	0.00157273	-	22.5317
GCST90017000	MiBioGen consortium	genus	Eubacterium hallii groupgenus Eubacterium hallii group	rs10808115	7	100635375	C	A	0.0504747	-	0.0109922	4.42446e-06	14306	0.00147191	-	21.0852
GCST90017000	MiBioGen consortium	genus	Eubacterium hallii groupgenus Eubacterium hallii group	rs117748144	11	11771637	T	C	-0.126582	-	0.028712	7.85995e-06	14306	0.00135697	-	19.4365
GCST90017000	MiBioGen consortium	genus	Eubacterium hallii groupgenus Eubacterium hallii group	rs13116360	4	111885431	T	C	0.154124	-	0.0297185	2.9449e-07	14306	0.00187678	-	26.8959
GCST90017000	MiBioGen consortium	genus	Eubacterium hallii groupgenus Eubacterium hallii group	rs138531890	3	195238086	A	G	0.153138	-	0.0349456	5.43063e-06	14306	0.00134073	-	19.2035
GCST90017000	MiBioGen consortium	genus	Eubacterium hallii groupgenus Eubacterium hallii group	rs17074066	4	183709536	T	C	-0.0813986	-	0.0189272	9.3491e-06	14306	0.00129135	-	18.4953
GCST90017000	MiBioGen consortium	genus	Eubacterium hallii groupgenus Eubacterium hallii group	rs17474256	1	104524676	G	A	0.0810805	-	0.0184573	9.45453e-06	14306	0.00134727	-	19.2973
GCST90017000	MiBioGen consortium	genus	Eubacterium hallii groupgenus Eubacterium hallii group	rs281379	19	49214274	A	G	-0.0499523	-	0.0112153	9.32803e-06	14306	0.00138494	-	19.8376
GCST90017000	MiBioGen consortium	genus	Eubacterium hallii groupgenus Eubacterium hallii group	rs28584818	3	64664456	A	G	0.126115	-	0.0268627	4.43231e-06	14306	0.00153854	-	22.0411
GCST90017000	MiBioGen consortium	genus	Eubacterium hallii groupgenus Eubacterium hallii group	rs60254196	7	148856720	G	A	0.0522832	-	0.0111865	2.69675e-06	14306	0.00152481	-	21.8442
GCST90017000	MiBioGen consortium	genus	Eubacterium hallii groupgenus Eubacterium hallii group	rs630939	18	48384463	C	T	-0.0508914	-	0.0114352	9.15756e-06	14306	0.00138275	-	19.8062
GCST90017000	MiBioGen consortium	genus	Eubacterium hallii groupgenus Eubacterium hallii group	rs6550770	3	23663416	C	T	0.198087	-	0.0443545	4.82303e-06	14306	0.00139243	-	19.9451
GCST90017000	MiBioGen consortium	genus	Eubacterium hallii groupgenus Eubacterium hallii group	rs74018587	15	62014160	C	T	0.208943	-	0.043822	3.70254e-06	14306	0.00158681	-	22.7338
GCST90017000	MiBioGen consortium	genus	Eubacterium hallii groupgenus Eubacterium hallii group	rs78056098	11	123789877	G	T	-0.0507411	-	0.0113758	8.2882e-06	14306	0.00138898	-	19.8955
GCST90017000	MiBioGen consortium	genus	Eubacterium hallii groupgenus Eubacterium hallii group	rs949971	3	110283389	T	G	-0.0540164	-	0.0116101	3.29003e-06	14306	0.001511	-	21.6461
GCST90017000	MiBioGen consortium	genus	Eubacterium hallii groupgenus Eubacterium hallii group	rs10501370	11	58040621	C	T	-0.115589	-	0.0252489	5.41914e-06	14306	0.00146304	-	20.9579
GCST90017000	MiBioGen consortium	genus	Eubacterium hallii groupgenus Eubacterium hallii group	rs10798999	1	34308917	C	T	0.0601661	-	0.0126752	2.60555e-06	14306	0.00157273	-	22.5317
GCST90017000	MiBioGen consortium	genus	Eubacterium hallii groupgenus Eubacterium hallii group	rs10808115	7	100635375	C	A	0.0504747	-	0.0109922	4.42446e-06	14306	0.00147191	-	21.0852
GCST90017000	MiBioGen consortium	genus	Eubacterium hallii groupgenus Eubacterium hallii group	rs117748144	11	11771637	T	C	-0.126582	-	0.028712	7.85995e-06	14306	0.00135697	-	19.4365
GCST90017000	MiBioGen consortium	genus	Eubacterium hallii groupgenus Eubacterium hallii group	rs13116360	4	111885431	T	C	0.154124	-	0.0297185	2.9449e-07	14306	0.00187678	-	26.8959
GCST90017000	MiBioGen consortium	genus	Eubacterium hallii groupgenus Eubacterium hallii group	rs138531890	3	195238086	A	G	0.153138	-	0.0349456	5.43063e-06	14306	0.00134073	-	19.2035
GCST90017000	MiBioGen consortium	genus	Eubacterium hallii groupgenus Eubacterium hallii group	rs17074066	4	183709536	T	C	-0.0813986	-	0.0189272	9.3491e-06	14306	0.00129135	-	18.4953
GCST90017000	MiBioGen consortium	genus	Eubacterium hallii groupgenus Eubacterium hallii group	rs17474256	1	104524676	G	A	0.0810805	-	0.0184573	9.45453e-06	14306	0.00134727	-	19.2973
GCST90017000	MiBioGen consortium	genus	Eubacterium hallii groupgenus Eubacterium hallii group	rs281379	19	49214274	A	G	-0.0499523	-	0.0112153	9.32803e-06	14306	0.00138494	-	19.8376
GCST90017000	MiBioGen consortium	genus	Eubacterium hallii groupgenus Eubacterium hallii group	rs28584818	3	64664456	A	G	0.126115	-	0.0268627	4.43231e-06	14306	0.00153854	-	22.0411
GCST90017000	MiBioGen consortium	genus	Eubacterium hallii groupgenus Eubacterium hallii group	rs60254196	7	148856720	G	A	0.0522832	-	0.0111865	2.69675e-06	14306	0.00152481	-	21.8442
GCST90017000	MiBioGen consortium	genus	Eubacterium hallii groupgenus Eubacterium hallii group	rs630939	18	48384463	C	T	-0.0508914	-	0.0114352	9.15756e-06	14306	0.00138275	-	19.8062
GCST90017000	MiBioGen consortium	genus	Eubacterium hallii groupgenus Eubacterium hallii group	rs6550770	3	23663416	C	T	0.198087	-	0.0443545	4.82303e-06	14306	0.00139243	-	19.9451
GCST90017000	MiBioGen consortium	genus	Eubacterium hallii groupgenus Eubacterium hallii group	rs74018587	15	62014160	C	T	0.208943	-	0.043822	3.70254e-06	14306	0.00158681	-	22.7338
GCST90017000	MiBioGen consortium	genus	Eubacterium hallii groupgenus Eubacterium hallii group	rs78056098	11	123789877	G	T	-0.0507411	-	0.0113758	8.2882e-06	14306	0.00138898	-	19.8955
GCST90017000	MiBioGen consortium	genus	Eubacterium hallii groupgenus Eubacterium hallii group	rs949971	3	110283389	T	G	-0.0540164	-	0.0116101	3.29003e-06	14306	0.001511	-	21.6461
GCST90017001	MiBioGen consortium	genus	Eubacterium nodatum groupgenus Eubacterium nodatum group	rs10263623	7	64894137	C	T	0.193496	-	0.0439023	8.90697e-06	14306	0.0013562	-	19.4254
GCST90017001	MiBioGen consortium	genus	Eubacterium nodatum groupgenus Eubacterium nodatum group	rs10458299	7	135052348	T	C	-0.187753	-	0.041969	8.3672e-06	14306	0.00139718	-	20.0132
GCST90017001	MiBioGen consortium	genus	Eubacterium nodatum groupgenus Eubacterium nodatum group	rs11006576	10	61322015	A	G	-0.110167	-	0.024593	7.98656e-06	14306	0.00140092	-	20.0669
GCST90017001	MiBioGen consortium	genus	Eubacterium nodatum groupgenus Eubacterium nodatum group	rs113893692	9	28245518	C	T	-0.185107	-	0.0403573	5.75705e-06	14306	0.00146861	-	21.0379
GCST90017001	MiBioGen consortium	genus	Eubacterium nodatum groupgenus Eubacterium nodatum group	rs34297067	14	52185888	A	G	-0.186907	-	0.0341475	6.59781e-08	14306	0.0020901	-	29.9594
GCST90017001	MiBioGen consortium	genus	Eubacterium nodatum groupgenus Eubacterium nodatum group	rs61841040	10	9659749	G	T	0.160621	-	0.0341609	3.56139e-06	14306	0.00154318	-	22.1078
GCST90017001	MiBioGen consortium	genus	Eubacterium nodatum groupgenus Eubacterium nodatum group	rs6818880	4	94712747	G	A	0.110081	-	0.0245964	7.82546e-06	14306	0.00139835	-	20.03
GCST90017001	MiBioGen consortium	genus	Eubacterium nodatum groupgenus Eubacterium nodatum group	rs77910827	9	96597985	C	T	0.201788	-	0.0413568	9.05378e-07	14306	0.00166156	-	23.8066
GCST90017001	MiBioGen consortium	genus	Eubacterium nodatum groupgenus Eubacterium nodatum group	rs7827125	8	4954912	C	T	0.1223	-	0.0271331	7.17348e-06	14306	0.00141834	-	20.3167
GCST90017001	MiBioGen consortium	genus	Eubacterium nodatum groupgenus Eubacterium nodatum group	rs7880204	1	171060821	T	C	-0.125454	-	0.0275303	6.8388e-06	14306	0.00144964	-	20.7657
GCST90017001	MiBioGen consortium	genus	Eubacterium nodatum groupgenus Eubacterium nodatum group	rs9425984	1	34529736	T	C	-0.130234	-	0.0292347	7.20676e-06	14306	0.00138545	-	19.845
GCST90017003	MiBioGen consortium	genus	Eubacterium rectale groupgenus Eubacterium rectale group	rs10248854	7	121281238	C	A	-0.0527827	-	0.0113464	4.20678e-06	14306	0.00151061	-	21.6405
GCST90017003	MiBioGen consortium	genus	Eubacterium rectale groupgenus Eubacterium rectale group	rs10797540	1	234530370	A	G	0.0503179	-	0.0108389	3.53387e-06	14306	0.0015044	-	21.5514
GCST90017003	MiBioGen consortium	genus	Eubacterium rectale groupgenus Eubacterium rectale group	rs143694765	1	116082909	T	C	0.0870025	-	0.019779	9.75371e-06	14306	0.00135086	-	19.3488
GCST90017003	MiBioGen consortium	genus	Eubacterium rectale groupgenus Eubacterium rectale group	rs2884897	11	8129537	A	G	-0.129364	-	0.0289021	6.44421e-06	14306	0.00139863	-	20.034
GCST90017003	MiBioGen consortium	genus	Eubacterium rectale groupgenus Eubacterium rectale group	rs314726	2	125553155	T	C	0.0528824	-	0.0109486	1.37965e-06	14306	0.00162832	-	23.3295
GCST90017003	MiBioGen consortium	genus	Eubacterium rectale groupgenus Eubacterium rectale group	rs35398954	15	93006765	A	G	-0.0901402	-	0.0174602	5.39946e-07	14306	0.00185983	-	26.6525
GCST90017003	MiBioGen consortium	genus	Eubacterium rectale groupgenus Eubacterium rectale group	rs59427698	9	129425745	A	G	-0.0576035	-	0.0130853	5.36908e-06	14306	0.00135296	-	19.379
GCST90017003	MiBioGen consortium	genus	Eubacterium rectale groupgenus Eubacterium rectale group	rs62547233	9	92013419	A	G	0.0536319	-	0.0120201	9.89829e-06	14306	0.00138985	-	19.9081
GCST90017004	MiBioGen consortium	genus	Eubacterium ruminantium groupgenus Eubacterium ruminantium group	rs10131724	14	52219066	C	A	0.199832	-	0.0414577	2.38666e-06	14306	0.00162165	-	23.2338
GCST90017004	MiBioGen consortium	genus	Eubacterium ruminantium groupgenus Eubacterium ruminantium group	rs11637981	15	61289622	T	G	0.073258	-	0.0160888	5.43676e-06	14306	0.00144736	-	20.733
GCST90017004	MiBioGen consortium	genus	Eubacterium ruminantium groupgenus Eubacterium ruminantium group	rs13025464	2	201610645	C	T	0.0737077	-	0.0163786	6.96835e-06	14306	0.00141384	-	20.2522
GCST90017004	MiBioGen consortium	genus	Eubacterium ruminantium groupgenus Eubacterium ruminantium group	rs139749	22	25303055	C	T	-0.0845439	-	0.0171791	8.58836e-07	14306	0.00169033	-	24.2194
GCST90017004	MiBioGen consortium	genus	Eubacterium ruminantium groupgenus Eubacterium ruminantium group	rs16891896	5	33897589	G	A	-0.174787	-	0.0390573	2.38122e-06	14306	0.00139813	-	20.0269
GCST90017004	MiBioGen consortium	genus	Eubacterium ruminantium groupgenus Eubacterium ruminantium group	rs17519472	12	30360954	C	T	0.107804	-	0.0233984	4.7036e-06	14306	0.00148182	-	21.2274
GCST90017004	MiBioGen consortium	genus	Eubacterium ruminantium groupgenus Eubacterium ruminantium group	rs209813	6	11953633	G	A	-0.103488	-	0.0236391	9.23145e-06	14306	0.00133807	-	19.1654
GCST90017004	MiBioGen consortium	genus	Eubacterium ruminantium groupgenus Eubacterium ruminantium group	rs2116427	5	121182996	A	G	0.0911461	-	0.0182353	4.67369e-07	14306	0.00174355	-	24.9833
GCST90017004	MiBioGen consortium	genus	Eubacterium ruminantium groupgenus Eubacterium ruminantium group	rs2229917	9	130980937	A	G	0.153538	-	0.0323922	2.15894e-06	14306	0.00156824	-	22.4673
GCST90017004	MiBioGen consortium	genus	Eubacterium ruminantium groupgenus Eubacterium ruminantium group	rs2418654	2	71247578	C	T	-0.0748879	-	0.0165852	6.17248e-06	14306	0.00142333	-	20.3883
GCST90017004	MiBioGen consortium	genus	Eubacterium ruminantium groupgenus Eubacterium ruminantium group	rs57340348	6	130030114	T	C	-0.0979429	-	0.0212166	4.93276e-06	14306	0.00148761	-	21.3105
GCST90017004	MiBioGen consortium	genus	Eubacterium ruminantium groupgenus Eubacterium ruminantium group	rs606117	9	2539358	G	A	-0.0833243	-	0.018056	4.81637e-06	14306	0.00148661	-	21.2961
GCST90017004	MiBioGen consortium	genus	Eubacterium ruminantium groupgenus Eubacterium ruminantium group	rs7000472	8	138626268	G	A	0.0762282	-	0.016523	4.06846e-06	14306	0.00148577	-	21.284
GCST90017004	MiBioGen consortium	genus	Eubacterium ruminantium groupgenus Eubacterium ruminantium group	rs72836424	10	129037453	C	T	-0.139825	-	0.030069	2.62126e-06	14306	0.00150945	-	21.6238
GCST90017004	MiBioGen consortium	genus	Eubacterium ruminantium groupgenus Eubacterium ruminantium group	rs73139629	12	63306003	A	C	-0.115098	-	0.0247909	5.36204e-06	14306	0.00150466	-	21.5551
GCST90017010	MiBioGen consortium	genus	Flavonifractorgenus Flavonifractor	rs114873521	5	168218403	C	T	-0.130067	-	0.0294087	7.12525e-06	14306	0.00136563	-	19.5606
GCST90017010	MiBioGen consortium	genus	Flavonifractorgenus Flavonifractor	rs11811696	1	237351354	T	C	-0.116063	-	0.0241012	2.07348e-06	14306	0.00161864	-	23.1905
GCST90017010	MiBioGen consortium	genus	Flavonifractorgenus Flavonifractor	rs12030302	1	77887835	G	A	0.0692276	-	0.0137467	5.60841e-07	14306	0.00176984	-	25.3607
GCST90017010	MiBioGen consortium	genus	Flavonifractorgenus Flavonifractor	rs34066017	11	44849689	A	G	0.0764294	-	0.0159789	1.52086e-06	14306	0.00159689	-	22.8785
GCST90017010	MiBioGen consortium	genus	Flavonifractorgenus Flavonifractor	rs806808	10	32381186	C	T	-0.0667272	-	0.0136557	1.17972e-06	14306	0.00166646	-	23.8769
GCST90017012	MiBioGen consortium	genus	Gordonibactergenus Gordonibacter	rs13412653	2	30158494	A	C	0.107597	-	0.0239228	8.61133e-06	14306	0.00141223	-	20.2291
GCST90017012	MiBioGen consortium	genus	Gordonibactergenus Gordonibacter	rs16955299	17	52957210	G	A	-0.196423	-	0.0433538	6.37016e-06	14306	0.00143301	-	20.5272
GCST90017012	MiBioGen consortium	genus	Gordonibactergenus Gordonibacter	rs322296	7	136937189	G	A	0.17869	-	0.037722	4.0242e-06	14306	0.00156629	-	22.4394
GCST90017012	MiBioGen consortium	genus	Gordonibactergenus Gordonibacter	rs35042269	4	8142607	C	A	-0.180293	-	0.0403296	8.10849e-06	14306	0.00139523	-	19.9853
GCST90017012	MiBioGen consortium	genus	Gordonibactergenus Gordonibacter	rs3765837	1	210628449	T	G	-0.190729	-	0.0433608	7.16902e-06	14306	0.00135081	-	19.3481
GCST90017012	MiBioGen consortium	genus	Gordonibactergenus Gordonibacter	rs4596722	9	88787144	G	A	-0.102908	-	0.0231571	9.0567e-06	14306	0.00137871	-	19.7483
GCST90017012	MiBioGen consortium	genus	Gordonibactergenus Gordonibacter	rs61934597	12	131024079	C	T	-0.172495	-	0.0388567	8.36681e-06	14306	0.00137583	-	19.707
GCST90017012	MiBioGen consortium	genus	Gordonibactergenus Gordonibacter	rs71545975	7	47144505	A	G	-0.153972	-	0.0338918	7.03947e-06	14306	0.00144082	-	20.6393
GCST90017012	MiBioGen consortium	genus	Gordonibactergenus Gordonibacter	rs72714787	4	136768501	C	A	0.181405	-	0.0377102	1.42889e-06	14306	0.00161518	-	23.1409
GCST90017012	MiBioGen consortium	genus	Gordonibactergenus Gordonibacter	rs72939513	1	83136096	A	G	-0.21399	-	0.0490592	7.98197e-06	14306	0.00132835	-	19.0259
GCST90017012	MiBioGen consortium	genus	Gordonibactergenus Gordonibacter	rs7294633	12	29024534	T	C	-0.12867	-	0.0249946	3.43764e-07	14306	0.00184927	-	26.501
GCST90017012	MiBioGen consortium	genus	Gordonibactergenus Gordonibacter	rs768830	7	18970607	A	G	-0.149852	-	0.0333315	7.75586e-06	14306	0.00141106	-	20.2123
GCST90017013	MiBioGen consortium	genus	Haemophilusgenus Haemophilus	rs4822728	22	26891808	T	C	0.0705861	-	0.0151388	3.47848e-06	14306	0.00151753	-	21.7398
GCST90017013	MiBioGen consortium	genus	Haemophilusgenus Haemophilus	rs9328464	6	8350917	T	C	0.0723095	-	0.0148799	1.42269e-06	14306	0.00164823	-	23.6151
GCST90017013	MiBioGen consortium	genus	Haemophilusgenus Haemophilus	rs9895850	17	64535013	T	C	-0.192957	-	0.0416755	2.14062e-06	14306	0.00149641	-	21.4368
GCST90017013	MiBioGen consortium	genus	Haemophilusgenus Haemophilus	rs10781340	9	78752170	A	G	-0.0948915	-	0.0203221	4.32265e-06	14306	0.00152194	-	21.8031
GCST90017013	MiBioGen consortium	genus	Haemophilusgenus Haemophilus	rs111582866	16	48742489	G	A	-0.124265	-	0.026016	1.27347e-06	14306	0.00159245	-	22.8148
GCST90017013	MiBioGen consortium	genus	Haemophilusgenus Haemophilus	rs35509	12	115493337	G	A	0.128249	-	0.0268779	2.00951e-06	14306	0.00158917	-	22.7676
GCST90017013	MiBioGen consortium	genus	Haemophilusgenus Haemophilus	rs4822728	22	26891808	T	C	0.0705861	-	0.0151388	3.47848e-06	14306	0.00151753	-	21.7398
GCST90017013	MiBioGen consortium	genus	Haemophilusgenus Haemophilus	rs76022354	10	94306385	C	T	0.244638	-	0.0505504	1.83033e-06	14306	0.00163467	-	23.4206
GCST90017013	MiBioGen consortium	genus	Haemophilusgenus Haemophilus	rs78909003	9	105650242	T	C	-0.246256	-	0.0503924	1.66744e-06	14306	0.00166672	-	23.8805
GCST90017013	MiBioGen consortium	genus	Haemophilusgenus Haemophilus	rs9328464	6	8350917	T	C	0.0723095	-	0.0148799	1.42269e-06	14306	0.00164823	-	23.6151
GCST90017013	MiBioGen consortium	genus	Haemophilusgenus Haemophilus	rs9382510	6	55448491	C	T	-0.093521	-	0.0172649	7.12049e-08	14306	0.00204712	-	29.342
GCST90017013	MiBioGen consortium	genus	Haemophilusgenus Haemophilus	rs9895850	17	64535013	T	C	-0.192957	-	0.0416755	2.14062e-06	14306	0.00149641	-	21.4368
GCST90017016	MiBioGen consortium	genus	Howardellagenus Howardella	rs10048062	15	98476920	C	T	-0.147352	-	0.0336531	8.58875e-06	14306	0.00133851	-	19.1718
GCST90017016	MiBioGen consortium	genus	Howardellagenus Howardella	rs12452946	17	17253288	A	G	-0.105833	-	0.0228941	3.80391e-06	14306	0.00149173	-	21.3695
GCST90017016	MiBioGen consortium	genus	Howardellagenus Howardella	rs1484873	18	43206985	G	A	0.227831	-	0.046335	2.55918e-06	14306	0.00168739	-	24.1773
GCST90017016	MiBioGen consortium	genus	Howardellagenus Howardella	rs17167098	7	133154356	G	A	-0.169366	-	0.0352068	1.12323e-06	14306	0.00161525	-	23.1419
GCST90017016	MiBioGen consortium	genus	Howardellagenus Howardella	rs2154047	14	95452797	A	C	0.192557	-	0.0420093	9.97034e-06	14306	0.00146667	-	21.0101
GCST90017016	MiBioGen consortium	genus	Howardellagenus Howardella	rs36081916	7	93527414	T	C	-0.18123	-	0.0402987	4.70046e-06	14306	0.00141191	-	20.2245
GCST90017016	MiBioGen consortium	genus	Howardellagenus Howardella	rs3791893	2	218819396	A	G	0.147035	-	0.034023	9.49708e-06	14306	0.00130398	-	18.6765
GCST90017016	MiBioGen consortium	genus	Howardellagenus Howardella	rs609430	4	169178315	T	G	-0.112045	-	0.0239328	3.34488e-06	14306	0.00152994	-	21.9178
GCST90017016	MiBioGen consortium	genus	Howardellagenus Howardella	rs672217	18	60125134	G	A	0.164146	-	0.0349993	3.52468e-06	14306	0.00153538	-	21.9959
GCST90017018	MiBioGen consortium	genus	Intestinibactergenus Intestinibacter	rs11109097	12	97928437	T	C	-0.0624272	-	0.0138539	5.4949e-06	14306	0.00141752	-	20.305
GCST90017018	MiBioGen consortium	genus	Intestinibactergenus Intestinibacter	rs118030283	16	5993076	G	A	-0.151829	-	0.0324471	2.67436e-06	14306	0.0015284	-	21.8956
GCST90017018	MiBioGen consortium	genus	Intestinibactergenus Intestinibacter	rs16938435	9	21502923	T	C	-0.112189	-	0.0235439	1.80098e-06	14306	0.00158488	-	22.7062
GCST90017018	MiBioGen consortium	genus	Intestinibactergenus Intestinibacter	rs2098844	11	127703160	T	C	0.0575295	-	0.0128416	6.78875e-06	14306	0.00140112	-	20.0698
GCST90017018	MiBioGen consortium	genus	Intestinibactergenus Intestinibacter	rs2702387	4	179361262	G	A	-0.0608559	-	0.0132145	4.25991e-06	14306	0.00148048	-	21.2082
GCST90017018	MiBioGen consortium	genus	Intestinibactergenus Intestinibacter	rs4327025	15	92446683	G	A	-0.0810346	-	0.0154397	1.64327e-07	14306	0.00192207	-	27.5463
GCST90017018	MiBioGen consortium	genus	Intestinibactergenus Intestinibacter	rs447950	5	148846426	A	G	0.0628342	-	0.0136652	5.6391e-06	14306	0.00147591	-	21.1427
GCST90017018	MiBioGen consortium	genus	Intestinibactergenus Intestinibacter	rs478972	11	125663184	C	T	0.142681	-	0.0297116	1.81991e-06	14306	0.00160962	-	23.0611
GCST90017018	MiBioGen consortium	genus	Intestinibactergenus Intestinibacter	rs6062862	20	61325223	A	G	0.0924508	-	0.0204658	6.6799e-06	14306	0.00142458	-	20.4063
GCST90017018	MiBioGen consortium	genus	Intestinibactergenus Intestinibacter	rs62430350	6	170918194	T	C	0.151096	-	0.0351476	6.84227e-06	14306	0.00129032	-	18.4805
GCST90017018	MiBioGen consortium	genus	Intestinibactergenus Intestinibacter	rs68093214	3	70657785	C	T	0.0662258	-	0.0149877	9.25763e-06	14306	0.00136312	-	19.5247
GCST90017018	MiBioGen consortium	genus	Intestinibactergenus Intestinibacter	rs6875660	5	159686256	C	T	0.0890455	-	0.0193905	3.05781e-06	14306	0.00147214	-	21.0885
GCST90017018	MiBioGen consortium	genus	Intestinibactergenus Intestinibacter	rs893394	2	20054971	G	A	0.0583322	-	0.0130729	7.85037e-06	14306	0.00138999	-	19.9101
GCST90017018	MiBioGen consortium	genus	Intestinibactergenus Intestinibacter	rs9348442	6	10303945	C	T	0.099082	-	0.0221625	6.25936e-06	14306	0.00139537	-	19.9872
GCST90017024	MiBioGen consortium	genus	Lachnospiraceae NK4A136 groupgenus Lachnospiraceae NK4A136 group	rs10952110	7	8497922	G	T	0.0487709	-	0.0109614	9.08113e-06	14306	0.00138207	-	19.7965
GCST90017024	MiBioGen consortium	genus	Lachnospiraceae NK4A136 groupgenus Lachnospiraceae NK4A136 group	rs11263806	17	35240097	A	G	-0.0524615	-	0.0116758	5.06512e-06	14306	0.00140941	-	20.1887
GCST90017024	MiBioGen consortium	genus	Lachnospiraceae NK4A136 groupgenus Lachnospiraceae NK4A136 group	rs12611395	19	21806125	G	A	0.0902532	-	0.0199652	5.83042e-06	14306	0.00142659	-	20.4352
GCST90017024	MiBioGen consortium	genus	Lachnospiraceae NK4A136 groupgenus Lachnospiraceae NK4A136 group	rs160061	5	6116659	G	A	-0.0513831	-	0.0108094	2.12197e-06	14306	0.00157723	-	22.5963
GCST90017024	MiBioGen consortium	genus	Lachnospiraceae NK4A136 groupgenus Lachnospiraceae NK4A136 group	rs28540839	8	84735080	A	C	0.0508285	-	0.0110591	9.34329e-06	14306	0.00147461	-	21.1239
GCST90017024	MiBioGen consortium	genus	Lachnospiraceae NK4A136 groupgenus Lachnospiraceae NK4A136 group	rs2880566	17	30016653	T	C	0.0599578	-	0.0134693	5.61423e-06	14306	0.00138338	-	19.8153
GCST90017024	MiBioGen consortium	genus	Lachnospiraceae NK4A136 groupgenus Lachnospiraceae NK4A136 group	rs4955932	3	55181375	T	C	-0.0492283	-	0.0109388	7.05424e-06	14306	0.0014139	-	20.253
GCST90017024	MiBioGen consortium	genus	Lachnospiraceae NK4A136 groupgenus Lachnospiraceae NK4A136 group	rs59805249	5	90289997	T	C	0.0936162	-	0.0207982	9.45388e-06	14306	0.00141442	-	20.2605
GCST90017024	MiBioGen consortium	genus	Lachnospiraceae NK4A136 groupgenus Lachnospiraceae NK4A136 group	rs68104925	14	100177681	T	C	-0.0549104	-	0.0115385	2.36777e-06	14306	0.00158076	-	22.647
GCST90017024	MiBioGen consortium	genus	Lachnospiraceae NK4A136 groupgenus Lachnospiraceae NK4A136 group	rs7073658	10	62175024	G	T	0.0499621	-	0.0109693	5.26914e-06	14306	0.00144823	-	20.7455
GCST90017024	MiBioGen consortium	genus	Lachnospiraceae NK4A136 groupgenus Lachnospiraceae NK4A136 group	rs73044693	19	51256120	A	G	-0.10758	-	0.0229884	3.57256e-06	14306	0.0015287	-	21.9001
GCST90017024	MiBioGen consortium	genus	Lachnospiraceae NK4A136 groupgenus Lachnospiraceae NK4A136 group	rs7616165	3	190415145	G	T	-0.230542	-	0.0483465	2.77389e-06	14306	0.00158717	-	22.7389
GCST90017024	MiBioGen consortium	genus	Lachnospiraceae NK4A136 groupgenus Lachnospiraceae NK4A136 group	rs76193507	3	161749981	A	G	-0.22973	-	0.0499776	2.93089e-06	14306	0.00147498	-	21.1293
GCST90017024	MiBioGen consortium	genus	Lachnospiraceae NK4A136 groupgenus Lachnospiraceae NK4A136 group	rs7832116	8	4842929	A	G	-0.0714756	-	0.0151703	3.57084e-06	14306	0.00154952	-	22.1987
GCST90017024	MiBioGen consortium	genus	Lachnospiraceae NK4A136 groupgenus Lachnospiraceae NK4A136 group	rs954878	1	54578401	A	G	-0.0520656	-	0.0109082	1.78201e-06	14306	0.00159018	-	22.7822
GCST90017025	MiBioGen consortium	genus	Lachnospiraceae UCG001genus Lachnospiraceae UCG001	rs12131224	1	166199362	C	T	0.117095	-	0.02591	7.39861e-06	14306	0.00142582	-	20.4241
GCST90017025	MiBioGen consortium	genus	Lachnospiraceae UCG001genus Lachnospiraceae UCG001	rs2050911	1	82384407	G	A	0.0751466	-	0.0153934	1.10647e-06	14306	0.00166329	-	23.8314
GCST90017025	MiBioGen consortium	genus	Lachnospiraceae UCG001genus Lachnospiraceae UCG001	rs2371284	12	56256262	C	T	0.0761893	-	0.0170127	7.55962e-06	14306	0.00140015	-	20.0559
GCST90017025	MiBioGen consortium	genus	Lachnospiraceae UCG001genus Lachnospiraceae UCG001	rs437876	3	42568440	T	C	0.0784637	-	0.0144768	7.16556e-08	14306	0.00204948	-	29.376
GCST90017025	MiBioGen consortium	genus	Lachnospiraceae UCG001genus Lachnospiraceae UCG001	rs4981345	14	21455973	T	C	-0.0681973	-	0.0149831	6.08597e-06	14306	0.00144626	-	20.7172
GCST90017025	MiBioGen consortium	genus	Lachnospiraceae UCG001genus Lachnospiraceae UCG001	rs573933	9	14477851	T	C	-0.107898	-	0.0232346	3.10506e-06	14306	0.00150537	-	21.5653
GCST90017025	MiBioGen consortium	genus	Lachnospiraceae UCG001genus Lachnospiraceae UCG001	rs62496417	7	96965504	T	G	-0.0748504	-	0.0165681	5.87503e-06	14306	0.00142484	-	20.41
GCST90017025	MiBioGen consortium	genus	Lachnospiraceae UCG001genus Lachnospiraceae UCG001	rs7341608	8	56839500	T	C	-0.0784757	-	0.0177648	9.48135e-06	14306	0.00136239	-	19.5142
GCST90017025	MiBioGen consortium	genus	Lachnospiraceae UCG001genus Lachnospiraceae UCG001	rs74034332	16	79092359	G	A	0.168045	-	0.0382637	3.3335e-06	14306	0.00134659	-	19.2876
GCST90017025	MiBioGen consortium	genus	Lachnospiraceae UCG001genus Lachnospiraceae UCG001	rs78848836	1	53773248	A	G	-0.118868	-	0.0259753	3.38174e-06	14306	0.00146189	-	20.9415
GCST90017025	MiBioGen consortium	genus	Lachnospiraceae UCG001genus Lachnospiraceae UCG001	rs8104225	19	13962924	A	G	0.0892098	-	0.0197665	8.04211e-06	14306	0.00142197	-	20.3688
GCST90017025	MiBioGen consortium	genus	Lachnospiraceae UCG001genus Lachnospiraceae UCG001	rs9403580	6	145006780	C	T	0.107801	-	0.0229777	3.46785e-06	14306	0.00153641	-	22.0106
GCST90017025	MiBioGen consortium	genus	Lachnospiraceae UCG001genus Lachnospiraceae UCG001	rs985416	3	148269083	T	C	-0.0970258	-	0.0181807	1.45589e-07	14306	0.00198716	-	28.4809
GCST90017026	MiBioGen consortium	genus	Lachnospiraceae UCG004genus Lachnospiraceae UCG004	rs11128180	3	70592215	A	G	0.0648288	-	0.0140126	4.51742e-06	14306	0.00149414	-	21.4042
GCST90017026	MiBioGen consortium	genus	Lachnospiraceae UCG004genus Lachnospiraceae UCG004	rs12072562	1	105287469	T	C	0.133104	-	0.0303566	7.07375e-06	14306	0.00134226	-	19.2254
GCST90017026	MiBioGen consortium	genus	Lachnospiraceae UCG004genus Lachnospiraceae UCG004	rs12673420	7	71303007	G	A	0.0554351	-	0.0118375	2.98078e-06	14306	0.00153083	-	21.9306
GCST90017026	MiBioGen consortium	genus	Lachnospiraceae UCG004genus Lachnospiraceae UCG004	rs12894272	14	40536481	G	A	-0.0579792	-	0.0125229	4.3395e-06	14306	0.00149633	-	21.4355
GCST90017026	MiBioGen consortium	genus	Lachnospiraceae UCG004genus Lachnospiraceae UCG004	rs233486	6	14817584	G	A	0.0799088	-	0.017766	6.28463e-06	14306	0.00141234	-	20.2307
GCST90017026	MiBioGen consortium	genus	Lachnospiraceae UCG004genus Lachnospiraceae UCG004	rs2444793	6	81318836	T	C	0.0542433	-	0.0118188	4.77079e-06	14306	0.00147045	-	21.0642
GCST90017026	MiBioGen consortium	genus	Lachnospiraceae UCG004genus Lachnospiraceae UCG004	rs2882478	2	49904589	G	A	-0.0577091	-	0.0118338	1.20812e-06	14306	0.00165982	-	23.7815
GCST90017026	MiBioGen consortium	genus	Lachnospiraceae UCG004genus Lachnospiraceae UCG004	rs7629954	3	154242406	A	G	0.108441	-	0.023825	5.77218e-06	14306	0.00144622	-	20.7167
GCST90017026	MiBioGen consortium	genus	Lachnospiraceae UCG004genus Lachnospiraceae UCG004	rs11128180	3	70592215	A	G	0.0648288	-	0.0140126	4.51742e-06	14306	0.00149414	-	21.4042
GCST90017026	MiBioGen consortium	genus	Lachnospiraceae UCG004genus Lachnospiraceae UCG004	rs12072562	1	105287469	T	C	0.133104	-	0.0303566	7.07375e-06	14306	0.00134226	-	19.2254
GCST90017026	MiBioGen consortium	genus	Lachnospiraceae UCG004genus Lachnospiraceae UCG004	rs12673420	7	71303007	G	A	0.0554351	-	0.0118375	2.98078e-06	14306	0.00153083	-	21.9306
GCST90017026	MiBioGen consortium	genus	Lachnospiraceae UCG004genus Lachnospiraceae UCG004	rs12747809	1	240359089	A	G	0.062197	-	0.0125685	8.64868e-07	14306	0.00170912	-	24.4891
GCST90017026	MiBioGen consortium	genus	Lachnospiraceae UCG004genus Lachnospiraceae UCG004	rs12894272	14	40536481	G	A	-0.0579792	-	0.0125229	4.3395e-06	14306	0.00149633	-	21.4355
GCST90017026	MiBioGen consortium	genus	Lachnospiraceae UCG004genus Lachnospiraceae UCG004	rs233486	6	14817584	G	A	0.0799088	-	0.017766	6.28463e-06	14306	0.00141234	-	20.2307
GCST90017026	MiBioGen consortium	genus	Lachnospiraceae UCG004genus Lachnospiraceae UCG004	rs2444793	6	81318836	T	C	0.0542433	-	0.0118188	4.77079e-06	14306	0.00147045	-	21.0642
GCST90017026	MiBioGen consortium	genus	Lachnospiraceae UCG004genus Lachnospiraceae UCG004	rs2726805	4	183247601	A	G	0.0548397	-	0.0120844	6.30406e-06	14306	0.00143766	-	20.594
GCST90017026	MiBioGen consortium	genus	Lachnospiraceae UCG004genus Lachnospiraceae UCG004	rs2882478	2	49904589	G	A	-0.0577091	-	0.0118338	1.20812e-06	14306	0.00165982	-	23.7815
GCST90017026	MiBioGen consortium	genus	Lachnospiraceae UCG004genus Lachnospiraceae UCG004	rs35182105	12	24572337	A	G	-0.109724	-	0.024221	4.86508e-06	14306	0.00143265	-	20.522
GCST90017026	MiBioGen consortium	genus	Lachnospiraceae UCG004genus Lachnospiraceae UCG004	rs6656451	1	65990422	T	C	0.05436	-	0.011947	5.56775e-06	14306	0.00144529	-	20.7034
GCST90017026	MiBioGen consortium	genus	Lachnospiraceae UCG004genus Lachnospiraceae UCG004	rs7629954	3	154242406	A	G	0.108441	-	0.023825	5.77218e-06	14306	0.00144622	-	20.7167
GCST90017027	MiBioGen consortium	genus	Lachnospiraceae UCG008genus Lachnospiraceae UCG008	rs10741777	11	19572557	T	C	-0.0973842	-	0.0194791	7.68652e-07	14306	0.00174431	-	24.9942
GCST90017027	MiBioGen consortium	genus	Lachnospiraceae UCG008genus Lachnospiraceae UCG008	rs10793103	11	74391775	T	C	-0.0974344	-	0.0181279	9.34932e-08	14306	0.00201556	-	28.8888
GCST90017027	MiBioGen consortium	genus	Lachnospiraceae UCG008genus Lachnospiraceae UCG008	rs10801803	1	90818872	G	A	-0.117029	-	0.0243085	1.4003e-06	14306	0.00161774	-	23.1777
GCST90017027	MiBioGen consortium	genus	Lachnospiraceae UCG008genus Lachnospiraceae UCG008	rs13024781	2	168628871	T	C	-0.0798769	-	0.0168846	2.29166e-06	14306	0.00156216	-	22.38
GCST90017027	MiBioGen consortium	genus	Lachnospiraceae UCG008genus Lachnospiraceae UCG008	rs57091572	6	81214803	A	G	-0.110443	-	0.0235801	2.85825e-06	14306	0.00153131	-	21.9374
GCST90017027	MiBioGen consortium	genus	Lachnospiraceae UCG008genus Lachnospiraceae UCG008	rs57254474	8	23071054	G	A	0.0886512	-	0.0199045	6.92054e-06	14306	0.00138486	-	19.8366
GCST90017027	MiBioGen consortium	genus	Lachnospiraceae UCG008genus Lachnospiraceae UCG008	rs61944774	12	129539818	A	G	0.179838	-	0.0393797	6.34118e-06	14306	0.00145589	-	20.8554
GCST90017027	MiBioGen consortium	genus	Lachnospiraceae UCG008genus Lachnospiraceae UCG008	rs62277846	2	228100140	C	T	0.102292	-	0.0212319	1.58891e-06	14306	0.00162011	-	23.2116
GCST90017027	MiBioGen consortium	genus	Lachnospiraceae UCG008genus Lachnospiraceae UCG008	rs67078837	4	114220647	T	C	-0.0845848	-	0.0170693	7.68192e-07	14306	0.00171376	-	24.5558
GCST90017027	MiBioGen consortium	genus	Lachnospiraceae UCG008genus Lachnospiraceae UCG008	rs75356640	15	31697284	G	A	0.136523	-	0.0303128	9.83196e-06	14306	0.00141608	-	20.2843
GCST90017027	MiBioGen consortium	genus	Lachnospiraceae UCG008genus Lachnospiraceae UCG008	rs955844	16	84992314	A	C	0.112064	-	0.0228369	1.80992e-06	14306	0.00168062	-	24.0801
GCST90017028	MiBioGen consortium	genus	Lachnospiraceae UCG0010genus Lachnospiraceae UCG0010	rs10414815	19	42586245	C	T	-0.10453	-	0.0230253	4.23975e-06	14306	0.00143876	-	20.6097
GCST90017028	MiBioGen consortium	genus	Lachnospiraceae UCG0010genus Lachnospiraceae UCG0010	rs11192447	10	83848397	A	G	0.126592	-	0.024345	4.68954e-07	14306	0.00188675	-	27.0391
GCST90017028	MiBioGen consortium	genus	Lachnospiraceae UCG0010genus Lachnospiraceae UCG0010	rs12346653	9	92267239	C	T	0.0657686	-	0.0139569	2.70321e-06	14306	0.00154999	-	22.2054
GCST90017028	MiBioGen consortium	genus	Lachnospiraceae UCG0010genus Lachnospiraceae UCG0010	rs17730011	6	84772845	G	A	-0.0702357	-	0.015706	7.84603e-06	14306	0.00139611	-	19.9979
GCST90017028	MiBioGen consortium	genus	Lachnospiraceae UCG0010genus Lachnospiraceae UCG0010	rs2833528	21	33193567	T	C	0.0562148	-	0.0127763	9.91996e-06	14306	0.00135159	-	19.3594
GCST90017028	MiBioGen consortium	genus	Lachnospiraceae UCG0010genus Lachnospiraceae UCG0010	rs336138	5	8146371	G	T	0.0779543	-	0.0171865	7.48411e-06	14306	0.00143623	-	20.5734
GCST90017028	MiBioGen consortium	genus	Lachnospiraceae UCG0010genus Lachnospiraceae UCG0010	rs4576377	7	81410263	C	A	0.0572001	-	0.0127043	7.63062e-06	14306	0.00141521	-	20.2718
GCST90017028	MiBioGen consortium	genus	Lachnospiraceae UCG0010genus Lachnospiraceae UCG0010	rs72894957	2	185862591	G	A	0.222263	-	0.0486425	5.68434e-06	14306	0.00145751	-	20.8787
GCST90017028	MiBioGen consortium	genus	Lachnospiraceae UCG0010genus Lachnospiraceae UCG0010	rs74315802	14	29872341	G	T	0.0867262	-	0.0183477	3.19007e-06	14306	0.00155956	-	22.3428
GCST90017028	MiBioGen consortium	genus	Lachnospiraceae UCG0010genus Lachnospiraceae UCG0010	rs9981767	21	44079875	A	C	0.0655062	-	0.0131994	9.96369e-07	14306	0.0017189	-	24.6295
GCST90017030	MiBioGen consortium	genus	Lactobacillusgenus Lactobacillus	rs11674854	2	28903275	C	T	-0.0852686	-	0.0176504	1.59199e-06	14306	0.00162893	-	23.3383
GCST90017030	MiBioGen consortium	genus	Lactobacillusgenus Lactobacillus	rs12693845	2	199312684	C	T	-0.0805447	-	0.0177429	8.96314e-06	14306	0.00143861	-	20.6075
GCST90017030	MiBioGen consortium	genus	Lactobacillusgenus Lactobacillus	rs1530559	2	135755629	G	A	0.0804001	-	0.0178207	4.93106e-06	14306	0.00142098	-	20.3547
GCST90017030	MiBioGen consortium	genus	Lactobacillusgenus Lactobacillus	rs16861661	1	18501459	G	A	-0.183147	-	0.038148	1.27809e-06	14306	0.00160879	-	23.0492
GCST90017030	MiBioGen consortium	genus	Lactobacillusgenus Lactobacillus	rs62314653	4	109896462	C	A	0.187692	-	0.0394585	2.24383e-06	14306	0.00157931	-	22.6261
GCST90017030	MiBioGen consortium	genus	Lactobacillusgenus Lactobacillus	rs7399658	13	23834968	G	A	-0.107134	-	0.0221883	3.12097e-06	14306	0.0016272	-	23.3135
GCST90017030	MiBioGen consortium	genus	Lactobacillusgenus Lactobacillus	rs75127669	6	151027636	C	A	0.139784	-	0.0310414	6.83439e-06	14306	0.00141566	-	20.2783
GCST90017030	MiBioGen consortium	genus	Lactobacillusgenus Lactobacillus	rs768253	8	69010103	T	G	-0.079195	-	0.0171791	4.24766e-06	14306	0.00148352	-	21.2518
GCST90017030	MiBioGen consortium	genus	Lactobacillusgenus Lactobacillus	rs77478751	3	173151665	A	G	-0.219886	-	0.0475759	7.32706e-06	14306	0.00149113	-	21.361
GCST90017030	MiBioGen consortium	genus	Lactobacillusgenus Lactobacillus	rs921925	19	6928017	A	C	0.0985077	-	0.0203229	9.71673e-07	14306	0.00163983	-	23.4947
GCST90017031	MiBioGen consortium	genus	Lactococcusgenus Lactococcus	rs10417872	19	28767353	G	T	-0.118306	-	0.024522	1.28677e-06	14306	0.00162457	-	23.2756
GCST90017031	MiBioGen consortium	genus	Lactococcusgenus Lactococcus	rs123059	17	2699935	C	T	0.13671	-	0.0274694	1.26561e-06	14306	0.0017286	-	24.7686
GCST90017031	MiBioGen consortium	genus	Lactococcusgenus Lactococcus	rs12621813	2	31266049	G	A	0.108423	-	0.0239978	6.6083e-06	14306	0.00142503	-	20.4127
GCST90017031	MiBioGen consortium	genus	Lactococcusgenus Lactococcus	rs17168302	7	14650221	G	A	0.191857	-	0.0424761	6.28608e-06	14306	0.00142426	-	20.4017
GCST90017031	MiBioGen consortium	genus	Lactococcusgenus Lactococcus	rs2293361	2	54114864	C	T	-0.199221	-	0.0430969	1.39592e-06	14306	0.00149167	-	21.3687
GCST90017031	MiBioGen consortium	genus	Lactococcusgenus Lactococcus	rs4766997	12	113161438	C	T	0.114599	-	0.023839	2.06144e-06	14306	0.00161297	-	23.1092
GCST90017031	MiBioGen consortium	genus	Lactococcusgenus Lactococcus	rs55910161	10	71518643	C	T	0.146426	-	0.0307367	2.36211e-06	14306	0.00158408	-	22.6946
GCST90017031	MiBioGen consortium	genus	Lactococcusgenus Lactococcus	rs6674304	1	116887742	C	T	0.200758	-	0.0442121	6.1776e-06	14306	0.0014394	-	20.6188
GCST90017031	MiBioGen consortium	genus	Lactococcusgenus Lactococcus	rs7992246	13	113472525	C	T	-0.104232	-	0.0230786	4.44723e-06	14306	0.00142399	-	20.3978
GCST90017033	MiBioGen consortium	genus	Methanobrevibactergenus Methanobrevibacter	rs10202904	2	125440268	G	T	0.112811	-	0.0239106	3.08546e-06	14306	0.00155378	-	22.2598
GCST90017033	MiBioGen consortium	genus	Methanobrevibactergenus Methanobrevibacter	rs1334944	10	112266046	T	C	0.115197	-	0.0255492	7.61377e-06	14306	0.00141923	-	20.3295
GCST90017033	MiBioGen consortium	genus	Methanobrevibactergenus Methanobrevibacter	rs4802933	19	52925820	G	A	0.135628	-	0.0308139	9.73823e-06	14306	0.00135257	-	19.3734
GCST90017033	MiBioGen consortium	genus	Methanobrevibactergenus Methanobrevibacter	rs6776814	3	15053083	T	C	-0.188956	-	0.0419905	8.04896e-06	14306	0.00141367	-	20.2497
GCST90017033	MiBioGen consortium	genus	Methanobrevibactergenus Methanobrevibacter	rs76029318	13	41963791	T	C	0.222849	-	0.0454319	1.07552e-06	14306	0.00167924	-	24.0602
GCST90017033	MiBioGen consortium	genus	Methanobrevibactergenus Methanobrevibacter	rs894996	4	104418307	C	A	0.214213	-	0.0456045	3.81566e-06	14306	0.0015401	-	22.0636
GCST90017033	MiBioGen consortium	genus	Methanobrevibactergenus Methanobrevibacter	rs10202904	2	125440268	G	T	0.112811	-	0.0239106	3.08546e-06	14306	0.00155378	-	22.2598
GCST90017033	MiBioGen consortium	genus	Methanobrevibactergenus Methanobrevibacter	rs1334944	10	112266046	T	C	0.115197	-	0.0255492	7.61377e-06	14306	0.00141923	-	20.3295
GCST90017033	MiBioGen consortium	genus	Methanobrevibactergenus Methanobrevibacter	rs4802933	19	52925820	G	A	0.135628	-	0.0308139	9.73823e-06	14306	0.00135257	-	19.3734
GCST90017033	MiBioGen consortium	genus	Methanobrevibactergenus Methanobrevibacter	rs6776814	3	15053083	T	C	-0.188956	-	0.0419905	8.04896e-06	14306	0.00141367	-	20.2497
GCST90017033	MiBioGen consortium	genus	Methanobrevibactergenus Methanobrevibacter	rs76029318	13	41963791	T	C	0.222849	-	0.0454319	1.07552e-06	14306	0.00167924	-	24.0602
GCST90017033	MiBioGen consortium	genus	Methanobrevibactergenus Methanobrevibacter	rs894996	4	104418307	C	A	0.214213	-	0.0456045	3.81566e-06	14306	0.0015401	-	22.0636
GCST90017034	MiBioGen consortium	genus	Odoribactergenus Odoribacter	rs10423795	19	49523088	T	C	-0.0550695	-	0.0121164	6.5793e-06	14306	0.00144208	-	20.6574
GCST90017034	MiBioGen consortium	genus	Odoribactergenus Odoribacter	rs28417404	14	70944224	A	G	-0.0726896	-	0.0161372	3.68036e-06	14306	0.0014165	-	20.2903
GCST90017034	MiBioGen consortium	genus	Odoribactergenus Odoribacter	rs4793970	17	46763962	A	G	-0.0576329	-	0.0129154	6.02698e-06	14306	0.00139016	-	19.9125
GCST90017034	MiBioGen consortium	genus	Odoribactergenus Odoribacter	rs6856150	4	11907559	A	G	-0.0881922	-	0.0194146	6.05954e-06	14306	0.00144052	-	20.635
GCST90017034	MiBioGen consortium	genus	Odoribactergenus Odoribacter	rs74553962	8	69677480	T	G	0.121449	-	0.0264106	9.48681e-06	14306	0.00147616	-	21.1462
GCST90017034	MiBioGen consortium	genus	Odoribactergenus Odoribacter	rs77779484	12	67655943	G	A	-0.133489	-	0.0268526	6.56251e-07	14306	0.00172469	-	24.7126
GCST90017035	MiBioGen consortium	genus	Olsenellagenus Olsenella	rs1035588	2	150077190	A	G	-0.108148	-	0.0236848	4.85501e-06	14306	0.00145548	-	20.8496
GCST90017035	MiBioGen consortium	genus	Olsenellagenus Olsenella	rs17148768	10	10777085	G	A	0.140434	-	0.0295602	2.19842e-06	14306	0.00157539	-	22.5699
GCST90017035	MiBioGen consortium	genus	Olsenellagenus Olsenella	rs2759329	1	231960352	A	G	0.111131	-	0.0237218	3.43202e-06	14306	0.00153198	-	21.947
GCST90017035	MiBioGen consortium	genus	Olsenellagenus Olsenella	rs35225860	1	247642270	A	G	-0.223604	-	0.0482391	3.87044e-06	14306	0.00149986	-	21.4863
GCST90017035	MiBioGen consortium	genus	Olsenellagenus Olsenella	rs6046522	20	19969568	C	T	0.122938	-	0.0269928	4.48456e-06	14306	0.00144807	-	20.7432
GCST90017035	MiBioGen consortium	genus	Olsenellagenus Olsenella	rs61090148	4	174810498	A	G	-0.104783	-	0.0231343	6.43724e-06	14306	0.00143215	-	20.5149
GCST90017035	MiBioGen consortium	genus	Olsenellagenus Olsenella	rs62112538	19	4925018	C	T	-0.19943	-	0.0407033	1.1882e-06	14306	0.00167547	-	24.0061
GCST90017035	MiBioGen consortium	genus	Olsenellagenus Olsenella	rs72691585	9	21884425	C	A	-0.249079	-	0.0520814	2.95291e-06	14306	0.00159646	-	22.8723
GCST90017035	MiBioGen consortium	genus	Olsenellagenus Olsenella	rs7540303	1	179629191	C	T	0.108044	-	0.023638	5.32023e-06	14306	0.00145844	-	20.892
GCST90017035	MiBioGen consortium	genus	Olsenellagenus Olsenella	rs8066522	17	59632873	A	G	0.106529	-	0.0240379	9.70085e-06	14306	0.00137116	-	19.6401
GCST90017035	MiBioGen consortium	genus	Olsenellagenus Olsenella	rs9460691	6	10422207	C	A	0.119966	-	0.0268645	7.2835e-06	14306	0.00139218	-	19.9415
GCST90017037	MiBioGen consortium	genus	Oscillospiragenus	rs12206468	6	18093691	G	A	-0.133016	-	0.0269733	1.04222e-06	14306	0.00169724	-	24.3187
GCST90017037	MiBioGen consortium	genus	Oscillospiragenus Oscillospira	rs12925026	16	89792856	T	C	0.13559	-	0.030678	9.31022e-06	14306	0.0013638	-	19.5345
GCST90017037	MiBioGen consortium	genus	Oscillospiragenus Oscillospira	rs1954532	14	28151415	C	T	0.0826246	-	0.0175252	2.26772e-06	14306	0.00155153	-	22.2276
GCST90017037	MiBioGen consortium	genus	Oscillospiragenus Oscillospira	rs28889936	4	89483300	A	C	0.114051	-	0.0252838	3.36589e-06	14306	0.00142049	-	20.3476
GCST90017037	MiBioGen consortium	genus	Oscillospiragenus Oscillospira	rs62422654	6	170474630	C	T	0.0898456	-	0.0198088	6.46755e-06	14306	0.00143614	-	20.572
GCST90017037	MiBioGen consortium	genus	Oscillospiragenus Oscillospira	rs72866977	6	56160483	A	C	-0.130569	-	0.0281674	5.62704e-06	14306	0.00149995	-	21.4875
GCST90017037	MiBioGen consortium	genus	Oscillospiragenus Oscillospira	rs751183	1	76803093	C	T	0.0774322	-	0.0172216	6.85125e-06	14306	0.00141132	-	20.216
GCST90017037	MiBioGen consortium	genus	Oscillospiragenus Oscillospira	rs8076323	17	14881860	A	G	0.0715392	-	0.0156539	5.61319e-06	14306	0.00145798	-	20.8854
GCST90017037	MiBioGen consortium	genus	Oscillospiragenus Oscillospira	rs12206468	6	18093691	G	A	-0.133016	-	0.0269733	1.04222e-06	14306	0.00169724	-	24.3187
GCST90017037	MiBioGen consortium	genus	Oscillospiragenus Oscillospira	rs12925026	16	89792856	T	C	0.13559	-	0.030678	9.31022e-06	14306	0.0013638	-	19.5345
GCST90017037	MiBioGen consortium	genus	Oscillospiragenus Oscillospira	rs1954532	14	28151415	C	T	0.0826246	-	0.0175252	2.26772e-06	14306	0.00155153	-	22.2276
GCST90017037	MiBioGen consortium	genus	Oscillospiragenus Oscillospira	rs28889936	4	89483300	A	C	0.114051	-	0.0252838	3.36589e-06	14306	0.00142049	-	20.3476
GCST90017037	MiBioGen consortium	genus	Oscillospiragenus Oscillospira	rs62422654	6	170474630	C	T	0.0898456	-	0.0198088	6.46755e-06	14306	0.00143614	-	20.572
GCST90017037	MiBioGen consortium	genus	Oscillospiragenus Oscillospira	rs72866977	6	56160483	A	C	-0.130569	-	0.0281674	5.62704e-06	14306	0.00149995	-	21.4875
GCST90017037	MiBioGen consortium	genus	Oscillospiragenus Oscillospira	rs751183	1	76803093	C	T	0.0774322	-	0.0172216	6.85125e-06	14306	0.00141132	-	20.216
GCST90017038	MiBioGen consortium	genus	Oxalobactergenus Oxalobacter	rs10464997	8	20902693	G	A	0.137691	-	0.0294804	3.29754e-06	14306	0.00152274	-	21.8145
GCST90017038	MiBioGen consortium	genus	Oxalobactergenus Oxalobacter	rs11108500	12	96819204	A	G	-0.199099	-	0.0427327	3.74283e-06	14306	0.00151531	-	21.7079
GCST90017038	MiBioGen consortium	genus	Oxalobactergenus Oxalobacter	rs111966731	15	93941937	T	C	0.213114	-	0.047162	7.29861e-06	14306	0.00142548	-	20.4192
GCST90017038	MiBioGen consortium	genus	Oxalobactergenus Oxalobacter	rs12002250	9	19682558	A	C	0.217122	-	0.0466317	1.41504e-06	14306	0.00151332	-	21.6793
GCST90017038	MiBioGen consortium	genus	Oxalobactergenus Oxalobacter	rs1569853	6	38550301	T	C	-0.138078	-	0.0296981	3.64502e-06	14306	0.00150896	-	21.6168
GCST90017038	MiBioGen consortium	genus	Oxalobactergenus Oxalobacter	rs36057338	4	189935314	G	T	0.207847	-	0.0421439	8.79812e-07	14306	0.00169755	-	24.3231
GCST90017038	MiBioGen consortium	genus	Oxalobactergenus Oxalobacter	rs4428215	3	171947435	G	A	0.130293	-	0.0242237	7.51069e-08	14306	0.00201849	-	28.9309
GCST90017038	MiBioGen consortium	genus	Oxalobactergenus Oxalobacter	rs6000536	22	37421469	C	T	-0.130992	-	0.0253804	2.06054e-07	14306	0.00185878	-	26.6374
GCST90017038	MiBioGen consortium	genus	Oxalobactergenus Oxalobacter	rs6993398	8	115560689	G	A	0.127217	-	0.0278855	7.12771e-06	14306	0.00145293	-	20.8129
GCST90017038	MiBioGen consortium	genus	Oxalobactergenus Oxalobacter	rs736744	9	87514407	T	C	-0.117882	-	0.0211262	2.57472e-08	14306	0.00217195	-	31.1352
GCST90017041	MiBioGen consortium	genus	Parasutterellagenus Parasutterella	rs10899911	10	44293839	A	G	-0.0717102	-	0.0148151	1.15271e-06	14306	0.00163525	-	23.4289
GCST90017041	MiBioGen consortium	genus	Parasutterellagenus Parasutterella	rs11715853	3	30163689	G	A	-0.0662952	-	0.0146114	6.22917e-06	14306	0.00143714	-	20.5864
GCST90017041	MiBioGen consortium	genus	Parasutterellagenus Parasutterella	rs2090816	6	137615592	C	A	-0.0840967	-	0.0177315	2.89714e-06	14306	0.0015701	-	22.494
GCST90017041	MiBioGen consortium	genus	Parasutterellagenus Parasutterella	rs2387977	20	25599776	T	C	-0.0681778	-	0.0134756	5.38481e-07	14306	0.00178631	-	25.597
GCST90017041	MiBioGen consortium	genus	Parasutterellagenus Parasutterella	rs35055552	8	114804024	T	C	0.109554	-	0.0235433	3.3485e-06	14306	0.0015115	-	21.6532
GCST90017041	MiBioGen consortium	genus	Parasutterellagenus Parasutterella	rs55877868	17	14692867	A	C	-0.104458	-	0.0228089	2.87071e-06	14306	0.00146413	-	20.9737
GCST90017041	MiBioGen consortium	genus	Parasutterellagenus Parasutterella	rs62273907	3	156550415	A	G	0.229468	-	0.0502262	5.88383e-06	14306	0.00145711	-	20.8729
GCST90017041	MiBioGen consortium	genus	Parasutterellagenus Parasutterella	rs6809952	3	193896709	G	A	-0.0684957	-	0.0150892	8.13355e-06	14306	0.00143851	-	20.606
GCST90017041	MiBioGen consortium	genus	Parasutterellagenus Parasutterella	rs6828768	4	65556925	C	T	0.0636852	-	0.0132645	1.78328e-06	14306	0.00160893	-	23.0513
GCST90017041	MiBioGen consortium	genus	Parasutterellagenus Parasutterella	rs7303158	12	5275540	C	T	0.0646859	-	0.0134256	1.32776e-06	14306	0.00162028	-	23.2141
GCST90017041	MiBioGen consortium	genus	Parasutterellagenus Parasutterella	rs7311004	12	53260710	C	T	0.0617522	-	0.0136438	5.92052e-06	14306	0.00143006	-	20.4849
GCST90017041	MiBioGen consortium	genus	Parasutterellagenus Parasutterella	rs7572229	2	72235444	A	G	-0.066273	-	0.0132736	6.31699e-07	14306	0.00173973	-	24.9285
GCST90017041	MiBioGen consortium	genus	Parasutterellagenus Parasutterella	rs78383039	2	178954708	T	C	-0.146315	-	0.0297119	1.57438e-06	14306	0.00169248	-	24.2503
GCST90017041	MiBioGen consortium	genus	Parasutterellagenus Parasutterella	rs8039785	15	67316307	G	T	-0.0618345	-	0.0133	3.62093e-06	14306	0.00150885	-	21.6152
GCST90017041	MiBioGen consortium	genus	Parasutterellagenus Parasutterella	rs823424	8	16674526	G	A	-0.0713448	-	0.0156958	4.95291e-06	14306	0.00144236	-	20.6613
GCST90017042	MiBioGen consortium	genus	Peptococcusgenus Peptococcus	rs10031059	4	35358594	C	T	0.121167	-	0.0225844	1.23637e-07	14306	0.00200827	-	28.784
GCST90017042	MiBioGen consortium	genus	Peptococcusgenus Peptococcus	rs11001941	10	78716030	G	A	-0.195611	-	0.0392217	1.32859e-06	14306	0.00173589	-	24.8733
GCST90017042	MiBioGen consortium	genus	Peptococcusgenus Peptococcus	rs12069354	1	216223782	C	T	0.16763	-	0.0379501	9.28346e-06	14306	0.00136216	-	19.5109
GCST90017042	MiBioGen consortium	genus	Peptococcusgenus Peptococcus	rs2054133	2	33691809	A	G	-0.0895433	-	0.0188332	2.14166e-06	14306	0.00157788	-	22.6057
GCST90017042	MiBioGen consortium	genus	Peptococcusgenus Peptococcus	rs36121075	20	43118017	A	G	-0.14067	-	0.030628	6.98715e-06	14306	0.00147254	-	21.0943
GCST90017042	MiBioGen consortium	genus	Peptococcusgenus Peptococcus	rs413827	14	57985112	G	A	0.110229	-	0.0237523	3.30088e-06	14306	0.00150338	-	21.5368
GCST90017042	MiBioGen consortium	genus	Peptococcusgenus Peptococcus	rs5770862	22	50973113	T	C	0.162018	-	0.0356813	3.21959e-06	14306	0.00143934	-	20.6179
GCST90017042	MiBioGen consortium	genus	Peptococcusgenus Peptococcus	rs6918730	6	99020289	A	G	-0.135311	-	0.0289742	1.14731e-06	14306	0.00152238	-	21.8094
GCST90017042	MiBioGen consortium	genus	Peptococcusgenus Peptococcus	rs7033353	9	104595848	G	T	-0.090152	-	0.018995	2.21958e-06	14306	0.00157228	-	22.5254
GCST90017042	MiBioGen consortium	genus	Peptococcusgenus Peptococcus	rs72850165	11	968356	T	C	-0.134304	-	0.0300423	5.74156e-06	14306	0.00139524	-	19.9853
GCST90017042	MiBioGen consortium	genus	Peptococcusgenus Peptococcus	rs74592222	1	75971700	G	A	0.137957	-	0.0302965	8.55342e-06	14306	0.00144749	-	20.7349
GCST90017042	MiBioGen consortium	genus	Peptococcusgenus Peptococcus	rs77681628	13	91182556	C	T	0.200307	-	0.0387328	2.68838e-07	14306	0.00186623	-	26.7445
GCST90017046	MiBioGen consortium	genus	Rikenellaceae RC9 gut groupgenus Rikenellaceae RC9 gut group	rs12501673	4	163830516	A	G	0.116395	-	0.0262253	6.28985e-06	14306	0.00137522	-	19.6983
GCST90017046	MiBioGen consortium	genus	Rikenellaceae RC9 gut groupgenus Rikenellaceae RC9 gut group	rs17032291	4	155865671	T	C	-0.169579	-	0.0368251	6.60998e-06	14306	0.00148032	-	21.2059
GCST90017046	MiBioGen consortium	genus	Rikenellaceae RC9 gut groupgenus Rikenellaceae RC9 gut group	rs17582787	4	149562638	A	G	-0.157739	-	0.0339924	3.55378e-06	14306	0.00150315	-	21.5335
GCST90017046	MiBioGen consortium	genus	Rikenellaceae RC9 gut groupgenus Rikenellaceae RC9 gut group	rs2900503	9	112657543	T	G	0.172329	-	0.0326671	1.55282e-07	14306	0.00194175	-	27.8289
GCST90017046	MiBioGen consortium	genus	Rikenellaceae RC9 gut groupgenus Rikenellaceae RC9 gut group	rs2998141	10	135010198	C	T	0.136346	-	0.0293073	4.42374e-06	14306	0.00151084	-	21.6438
GCST90017046	MiBioGen consortium	genus	Rikenellaceae RC9 gut groupgenus Rikenellaceae RC9 gut group	rs4270579	4	84698188	A	G	0.118021	-	0.0271041	5.45645e-06	14306	0.00132378	-	18.9604
GCST90017046	MiBioGen consortium	genus	Rikenellaceae RC9 gut groupgenus Rikenellaceae RC9 gut group	rs4717843	7	73334987	G	T	-0.119376	-	0.0260548	4.71726e-06	14306	0.00146543	-	20.9922
GCST90017046	MiBioGen consortium	genus	Rikenellaceae RC9 gut groupgenus Rikenellaceae RC9 gut group	rs7712231	5	31406285	A	G	0.156284	-	0.0350462	7.9704e-06	14306	0.00138831	-	19.886
GCST90017046	MiBioGen consortium	genus	Rikenellaceae RC9 gut groupgenus Rikenellaceae RC9 gut group	rs80309088	6	165668732	G	A	0.17405	-	0.0383423	4.55638e-06	14306	0.0014385	-	20.6059
GCST90017046	MiBioGen consortium	genus	Rikenellaceae RC9 gut groupgenus Rikenellaceae RC9 gut group	rs9887954	1	164800873	G	A	-0.114849	-	0.0249013	4.80806e-06	14306	0.00148494	-	21.2721
GCST90017048	MiBioGen consortium	genus	Roseburiagenus Roseburia	rs12740451	1	95178974	T	C	0.0697527	-	0.0153607	7.3426e-06	14306	0.00143952	-	20.6205
GCST90017048	MiBioGen consortium	genus	Roseburiagenus Roseburia	rs16910295	11	12009569	T	C	-0.0980434	-	0.020957	2.91112e-06	14306	0.00152777	-	21.8866
GCST90017048	MiBioGen consortium	genus	Roseburiagenus Roseburia	rs2160994	12	50650057	C	T	-0.0550687	-	0.0112481	9.6984e-07	14306	0.00167289	-	23.9691
GCST90017048	MiBioGen consortium	genus	Roseburiagenus Roseburia	rs2943022	5	89598914	T	C	0.0493786	-	0.0106763	4.11405e-06	14306	0.00149324	-	21.3912
GCST90017048	MiBioGen consortium	genus	Roseburiagenus Roseburia	rs302266	1	194183650	T	C	-0.0777312	-	0.0172985	8.12587e-06	14306	0.00140963	-	20.1917
GCST90017048	MiBioGen consortium	genus	Roseburiagenus Roseburia	rs329182	5	125076494	T	C	0.0690327	-	0.0152884	5.90147e-06	14306	0.00142334	-	20.3885
GCST90017048	MiBioGen consortium	genus	Roseburiagenus Roseburia	rs55858165	15	86512809	A	C	0.179284	-	0.0404954	9.98964e-06	14306	0.00136842	-	19.6007
GCST90017048	MiBioGen consortium	genus	Roseburiagenus Roseburia	rs57466170	15	37859065	C	T	0.0741405	-	0.0171601	8.30099e-06	14306	0.00130331	-	18.6669
GCST90017048	MiBioGen consortium	genus	Roseburiagenus Roseburia	rs6445851	3	57116228	A	G	0.0497336	-	0.0108158	3.5272e-06	14306	0.00147599	-	21.1438
GCST90017048	MiBioGen consortium	genus	Roseburiagenus Roseburia	rs6930661	6	12774611	C	T	-0.0961587	-	0.0204975	2.47942e-06	14306	0.00153621	-	22.0077
GCST90017048	MiBioGen consortium	genus	Roseburiagenus Roseburia	rs75326254	6	166170836	C	T	-0.104628	-	0.0230897	7.50205e-06	14306	0.00143344	-	20.5333
GCST90017048	MiBioGen consortium	genus	Roseburiagenus Roseburia	rs78753150	5	144135655	A	C	0.0968739	-	0.0214067	9.98321e-06	14306	0.00142967	-	20.4793
GCST90017048	MiBioGen consortium	genus	Roseburiagenus Roseburia	rs9300744	13	103117486	C	T	-0.0588452	-	0.0126228	4.75116e-06	14306	0.00151703	-	21.7325
GCST90017048	MiBioGen consortium	genus	Roseburiagenus Roseburia	rs12740451	1	95178974	T	C	0.0697527	-	0.0153607	7.3426e-06	14306	0.00143952	-	20.6205
GCST90017048	MiBioGen consortium	genus	Roseburiagenus Roseburia	rs16910295	11	12009569	T	C	-0.0980434	-	0.020957	2.91112e-06	14306	0.00152777	-	21.8866
GCST90017048	MiBioGen consortium	genus	Roseburiagenus Roseburia	rs2160994	12	50650057	C	T	-0.0550687	-	0.0112481	9.6984e-07	14306	0.00167289	-	23.9691
GCST90017048	MiBioGen consortium	genus	Roseburiagenus Roseburia	rs2943022	5	89598914	T	C	0.0493786	-	0.0106763	4.11405e-06	14306	0.00149324	-	21.3912
GCST90017048	MiBioGen consortium	genus	Roseburiagenus Roseburia	rs302266	1	194183650	T	C	-0.0777312	-	0.0172985	8.12587e-06	14306	0.00140963	-	20.1917
GCST90017048	MiBioGen consortium	genus	Roseburiagenus Roseburia	rs329182	5	125076494	T	C	0.0690327	-	0.0152884	5.90147e-06	14306	0.00142334	-	20.3885
GCST90017048	MiBioGen consortium	genus	Roseburiagenus Roseburia	rs55858165	15	86512809	A	C	0.179284	-	0.0404954	9.98964e-06	14306	0.00136842	-	19.6007
GCST90017048	MiBioGen consortium	genus	Roseburiagenus Roseburia	rs57466170	15	37859065	C	T	0.0741405	-	0.0171601	8.30099e-06	14306	0.00130331	-	18.6669
GCST90017048	MiBioGen consortium	genus	Roseburiagenus Roseburia	rs6445851	3	57116228	A	G	0.0497336	-	0.0108158	3.5272e-06	14306	0.00147599	-	21.1438
GCST90017048	MiBioGen consortium	genus	Roseburiagenus Roseburia	rs6930661	6	12774611	C	T	-0.0961587	-	0.0204975	2.47942e-06	14306	0.00153621	-	22.0077
GCST90017048	MiBioGen consortium	genus	Roseburiagenus Roseburia	rs75326254	6	166170836	C	T	-0.104628	-	0.0230897	7.50205e-06	14306	0.00143344	-	20.5333
GCST90017048	MiBioGen consortium	genus	Roseburiagenus Roseburia	rs78753150	5	144135655	A	C	0.0968739	-	0.0214067	9.98321e-06	14306	0.00142967	-	20.4793
GCST90017048	MiBioGen consortium	genus	Roseburiagenus Roseburia	rs9300744	13	103117486	C	T	-0.0588452	-	0.0126228	4.75116e-06	14306	0.00151703	-	21.7325
GCST90017051	MiBioGen consortium	genus	Ruminiclostridium9genus Ruminiclostridium9	rs115044523	7	47013498	G	A	-0.0980026	-	0.0202616	2.37203e-06	14306	0.0016329	-	23.3953
GCST90017051	MiBioGen consortium	genus	Ruminiclostridium9genus Ruminiclostridium9	rs12040548	1	247710285	G	T	0.0570422	-	0.0122359	3.14869e-06	14306	0.00151706	-	21.7331
GCST90017051	MiBioGen consortium	genus	Ruminiclostridium9genus Ruminiclostridium9	rs6082461	20	2210530	C	A	-0.0586425	-	0.0131004	4.86598e-06	14306	0.00139891	-	20.0381
GCST90017051	MiBioGen consortium	genus	Ruminiclostridium9genus Ruminiclostridium9	rs7137760	12	10702414	C	T	0.050797	-	0.0112182	7.06903e-06	14306	0.00143136	-	20.5036
GCST90017051	MiBioGen consortium	genus	Ruminiclostridium9genus Ruminiclostridium9	rs74303178	8	14697544	T	C	0.0532742	-	0.0119274	7.91571e-06	14306	0.00139277	-	19.95
GCST90017051	MiBioGen consortium	genus	Ruminiclostridium9genus Ruminiclostridium9	rs78191726	6	67655320	T	C	0.0944998	-	0.0210206	7.58281e-06	14306	0.00141092	-	20.2102
GCST90017051	MiBioGen consortium	genus	Ruminiclostridium9genus Ruminiclostridium9	rs918449	19	34371198	G	A	0.0950908	-	0.0197177	2.55994e-06	14306	0.00162331	-	23.2576
GCST90017051	MiBioGen consortium	genus	Ruminiclostridium9genus Ruminiclostridium9	rs9522712	13	90441578	T	C	0.0699728	-	0.0154939	4.65961e-06	14306	0.00142384	-	20.3956
GCST90017051	MiBioGen consortium	genus	Ruminiclostridium9genus Ruminiclostridium9	rs9809789	3	29179983	C	T	-0.0717454	-	0.0159673	8.71967e-06	14306	0.00140947	-	20.1895
GCST90017053	MiBioGen consortium	genus	Ruminococcaceae UCG002genus Ruminococcaceae UCG002	rs10916131	1	227563126	C	T	-0.069333	-	0.0146753	2.87495e-06	14306	0.00155801	-	22.3206
GCST90017053	MiBioGen consortium	genus	Ruminococcaceae UCG002genus Ruminococcaceae UCG002	rs10927423	1	14732458	C	A	-0.0713617	-	0.0147712	8.49513e-07	14306	0.00162905	-	23.3399
GCST90017053	MiBioGen consortium	genus	Ruminococcaceae UCG002genus Ruminococcaceae UCG002	rs10964441	9	20131746	G	A	-0.14906	-	0.034486	7.45109e-06	14306	0.0013044	-	18.6826
GCST90017053	MiBioGen consortium	genus	Ruminococcaceae UCG002genus Ruminococcaceae UCG002	rs113147300	9	114066670	A	G	-0.075842	-	0.0164562	7.69148e-06	14306	0.00148272	-	21.2403
GCST90017053	MiBioGen consortium	genus	Ruminococcaceae UCG002genus Ruminococcaceae UCG002	rs11607472	11	43344751	A	G	-0.0780229	-	0.0176325	7.18671e-06	14306	0.00136699	-	19.5802
GCST90017053	MiBioGen consortium	genus	Ruminococcaceae UCG002genus Ruminococcaceae UCG002	rs116974815	11	111712942	C	A	-0.189731	-	0.0396566	2.02516e-06	14306	0.00159769	-	22.89
GCST90017053	MiBioGen consortium	genus	Ruminococcaceae UCG002genus Ruminococcaceae UCG002	rs11750293	5	123822114	G	T	-0.0578304	-	0.0120512	1.76137e-06	14306	0.0016073	-	23.0278
GCST90017053	MiBioGen consortium	genus	Ruminococcaceae UCG002genus Ruminococcaceae UCG002	rs12463378	19	54475808	A	G	-0.0522061	-	0.0112086	2.95522e-06	14306	0.00151434	-	21.694
GCST90017053	MiBioGen consortium	genus	Ruminococcaceae UCG002genus Ruminococcaceae UCG002	rs15256	10	73820548	C	T	0.0732376	-	0.016834	9.45649e-06	14306	0.00132148	-	18.9275
GCST90017053	MiBioGen consortium	genus	Ruminococcaceae UCG002genus Ruminococcaceae UCG002	rs55793120	12	47384118	T	C	0.137396	-	0.027414	4.80673e-07	14306	0.00175301	-	25.1191
GCST90017053	MiBioGen consortium	genus	Ruminococcaceae UCG002genus Ruminococcaceae UCG002	rs56030423	15	90780618	G	A	-0.0982874	-	0.0216344	6.30391e-06	14306	0.00144086	-	20.6398
GCST90017053	MiBioGen consortium	genus	Ruminococcaceae UCG002genus Ruminococcaceae UCG002	rs57079348	13	87920450	T	G	-0.0765729	-	0.0172819	7.21822e-06	14306	0.00137061	-	19.6321
GCST90017053	MiBioGen consortium	genus	Ruminococcaceae UCG002genus Ruminococcaceae UCG002	rs6542556	2	120757853	G	A	-0.050974	-	0.011406	7.86122e-06	14306	0.00139434	-	19.9724
GCST90017053	MiBioGen consortium	genus	Ruminococcaceae UCG002genus Ruminococcaceae UCG002	rs6793778	3	24045453	T	C	0.0558706	-	0.0125258	9.81296e-06	14306	0.00138898	-	19.8955
GCST90017053	MiBioGen consortium	genus	Ruminococcaceae UCG002genus Ruminococcaceae UCG002	rs7120052	11	86335459	A	C	0.0624796	-	0.0135523	1.96897e-06	14306	0.00148371	-	21.2545
GCST90017053	MiBioGen consortium	genus	Ruminococcaceae UCG002genus Ruminococcaceae UCG002	rs7155595	14	77502546	C	A	0.0569929	-	0.0116986	1.14932e-06	14306	0.00165652	-	23.7342
GCST90017053	MiBioGen consortium	genus	Ruminococcaceae UCG002genus Ruminococcaceae UCG002	rs7249614	19	43637890	G	A	0.0492778	-	0.0110807	9.07382e-06	14306	0.00138074	-	19.7774
GCST90017053	MiBioGen consortium	genus	Ruminococcaceae UCG002genus Ruminococcaceae UCG002	rs7342369	12	129451330	A	C	0.0527803	-	0.0116023	5.66122e-06	14306	0.00144468	-	20.6945
GCST90017053	MiBioGen consortium	genus	Ruminococcaceae UCG002genus Ruminococcaceae UCG002	rs76847269	5	141014951	A	G	0.163508	-	0.0356151	5.1719e-06	14306	0.00147134	-	21.077
GCST90017053	MiBioGen consortium	genus	Ruminococcaceae UCG002genus Ruminococcaceae UCG002	rs77564310	15	80713184	A	C	-0.0713093	-	0.0140855	3.28617e-07	14306	0.0017886	-	25.63
GCST90017053	MiBioGen consortium	genus	Ruminococcaceae UCG002genus Ruminococcaceae UCG002	rs79016051	1	238938497	C	T	-0.0887747	-	0.0189424	2.33744e-06	14306	0.00153315	-	21.9638
GCST90017053	MiBioGen consortium	genus	Ruminococcaceae UCG002genus Ruminococcaceae UCG002	rs882348	4	23325040	A	G	-0.0799946	-	0.0178618	5.44854e-06	14306	0.00140025	-	20.0572
GCST90017053	MiBioGen consortium	genus	Ruminococcaceae UCG002genus Ruminococcaceae UCG002	rs10916131	1	227563126	C	T	-0.069333	-	0.0146753	2.87495e-06	14306	0.00155801	-	22.3206
GCST90017053	MiBioGen consortium	genus	Ruminococcaceae UCG002genus Ruminococcaceae UCG002	rs10927423	1	14732458	C	A	-0.0713617	-	0.0147712	8.49513e-07	14306	0.00162905	-	23.3399
GCST90017053	MiBioGen consortium	genus	Ruminococcaceae UCG002genus Ruminococcaceae UCG002	rs10964441	9	20131746	G	A	-0.14906	-	0.034486	7.45109e-06	14306	0.0013044	-	18.6826
GCST90017053	MiBioGen consortium	genus	Ruminococcaceae UCG002genus Ruminococcaceae UCG002	rs113147300	9	114066670	A	G	-0.075842	-	0.0164562	7.69148e-06	14306	0.00148272	-	21.2403
GCST90017053	MiBioGen consortium	genus	Ruminococcaceae UCG002genus Ruminococcaceae UCG002	rs11607472	11	43344751	A	G	-0.0780229	-	0.0176325	7.18671e-06	14306	0.00136699	-	19.5802
GCST90017053	MiBioGen consortium	genus	Ruminococcaceae UCG002genus Ruminococcaceae UCG002	rs116974815	11	111712942	C	A	-0.189731	-	0.0396566	2.02516e-06	14306	0.00159769	-	22.89
GCST90017053	MiBioGen consortium	genus	Ruminococcaceae UCG002genus Ruminococcaceae UCG002	rs11750293	5	123822114	G	T	-0.0578304	-	0.0120512	1.76137e-06	14306	0.0016073	-	23.0278
GCST90017053	MiBioGen consortium	genus	Ruminococcaceae UCG002genus Ruminococcaceae UCG002	rs12463378	19	54475808	A	G	-0.0522061	-	0.0112086	2.95522e-06	14306	0.00151434	-	21.694
GCST90017053	MiBioGen consortium	genus	Ruminococcaceae UCG002genus Ruminococcaceae UCG002	rs15256	10	73820548	C	T	0.0732376	-	0.016834	9.45649e-06	14306	0.00132148	-	18.9275
GCST90017053	MiBioGen consortium	genus	Ruminococcaceae UCG002genus Ruminococcaceae UCG002	rs55793120	12	47384118	T	C	0.137396	-	0.027414	4.80673e-07	14306	0.00175301	-	25.1191
GCST90017053	MiBioGen consortium	genus	Ruminococcaceae UCG002genus Ruminococcaceae UCG002	rs56030423	15	90780618	G	A	-0.0982874	-	0.0216344	6.30391e-06	14306	0.00144086	-	20.6398
GCST90017053	MiBioGen consortium	genus	Ruminococcaceae UCG002genus Ruminococcaceae UCG002	rs57079348	13	87920450	T	G	-0.0765729	-	0.0172819	7.21822e-06	14306	0.00137061	-	19.6321
GCST90017053	MiBioGen consortium	genus	Ruminococcaceae UCG002genus Ruminococcaceae UCG002	rs6542556	2	120757853	G	A	-0.050974	-	0.011406	7.86122e-06	14306	0.00139434	-	19.9724
GCST90017053	MiBioGen consortium	genus	Ruminococcaceae UCG002genus Ruminococcaceae UCG002	rs6793778	3	24045453	T	C	0.0558706	-	0.0125258	9.81296e-06	14306	0.00138898	-	19.8955
GCST90017053	MiBioGen consortium	genus	Ruminococcaceae UCG002genus Ruminococcaceae UCG002	rs7120052	11	86335459	A	C	0.0624796	-	0.0135523	1.96897e-06	14306	0.00148371	-	21.2545
GCST90017053	MiBioGen consortium	genus	Ruminococcaceae UCG002genus Ruminococcaceae UCG002	rs7155595	14	77502546	C	A	0.0569929	-	0.0116986	1.14932e-06	14306	0.00165652	-	23.7342
GCST90017053	MiBioGen consortium	genus	Ruminococcaceae UCG002genus Ruminococcaceae UCG002	rs7249614	19	43637890	G	A	0.0492778	-	0.0110807	9.07382e-06	14306	0.00138074	-	19.7774
GCST90017053	MiBioGen consortium	genus	Ruminococcaceae UCG002genus Ruminococcaceae UCG002	rs7342369	12	129451330	A	C	0.0527803	-	0.0116023	5.66122e-06	14306	0.00144468	-	20.6945
GCST90017053	MiBioGen consortium	genus	Ruminococcaceae UCG002genus Ruminococcaceae UCG002	rs76847269	5	141014951	A	G	0.163508	-	0.0356151	5.1719e-06	14306	0.00147134	-	21.077
GCST90017053	MiBioGen consortium	genus	Ruminococcaceae UCG002genus Ruminococcaceae UCG002	rs77564310	15	80713184	A	C	-0.0713093	-	0.0140855	3.28617e-07	14306	0.0017886	-	25.63
GCST90017053	MiBioGen consortium	genus	Ruminococcaceae UCG002genus Ruminococcaceae UCG002	rs79016051	1	238938497	C	T	-0.0887747	-	0.0189424	2.33744e-06	14306	0.00153315	-	21.9638
GCST90017053	MiBioGen consortium	genus	Ruminococcaceae UCG002genus Ruminococcaceae UCG002	rs882348	4	23325040	A	G	-0.0799946	-	0.0178618	5.44854e-06	14306	0.00140025	-	20.0572
GCST90017054	MiBioGen consortium	genus	Ruminococcaceae UCG003genus Ruminococcaceae UCG003	rs10490280	2	37905976	C	T	-0.0672094	-	0.0143309	4.15547e-06	14306	0.00153528	-	21.9944
GCST90017054	MiBioGen consortium	genus	Ruminococcaceae UCG003genus Ruminococcaceae UCG003	rs11613919	12	75496463	G	T	0.0727604	-	0.0155716	1.6251e-06	14306	0.00152407	-	21.8335
GCST90017054	MiBioGen consortium	genus	Ruminococcaceae UCG003genus Ruminococcaceae UCG003	rs16959793	15	35071718	A	C	-0.062527	-	0.0131259	2.21707e-06	14306	0.00158391	-	22.6922
GCST90017054	MiBioGen consortium	genus	Ruminococcaceae UCG003genus Ruminococcaceae UCG003	rs2523124	7	97348436	C	T	0.0546625	-	0.0120823	5.78376e-06	14306	0.0014289	-	20.4682
GCST90017054	MiBioGen consortium	genus	Ruminococcaceae UCG003genus Ruminococcaceae UCG003	rs3013089	1	13794594	G	A	-0.0551473	-	0.0120346	4.38137e-06	14306	0.00146585	-	20.9984
GCST90017054	MiBioGen consortium	genus	Ruminococcaceae UCG003genus Ruminococcaceae UCG003	rs4452755	8	82026852	A	C	-0.0634463	-	0.0134741	3.29337e-06	14306	0.00154769	-	22.1724
GCST90017054	MiBioGen consortium	genus	Ruminococcaceae UCG003genus Ruminococcaceae UCG003	rs4532474	6	105781538	G	A	0.0769231	-	0.017045	4.82125e-06	14306	0.00142182	-	20.3666
GCST90017054	MiBioGen consortium	genus	Ruminococcaceae UCG003genus Ruminococcaceae UCG003	rs6759615	2	205238716	A	G	0.102523	-	0.0200204	7.86231e-07	14306	0.00182997	-	26.2239
GCST90017054	MiBioGen consortium	genus	Ruminococcaceae UCG003genus Ruminococcaceae UCG003	rs73341549	7	51541468	T	C	-0.169857	-	0.0318768	1.50952e-07	14306	0.00198107	-	28.3934
GCST90017054	MiBioGen consortium	genus	Ruminococcaceae UCG003genus Ruminococcaceae UCG003	rs78720113	3	41982393	A	G	-0.115348	-	0.0249601	7.59259e-06	14306	0.00149081	-	21.3564
GCST90017055	MiBioGen consortium	genus	Ruminococcaceae UCG004genus Ruminococcaceae UCG004	rs10976229	9	7317307	T	G	0.095976	-	0.0214554	7.04482e-06	14306	0.00139697	-	20.0102
GCST90017055	MiBioGen consortium	genus	Ruminococcaceae UCG004genus Ruminococcaceae UCG004	rs11961899	6	132887921	G	A	-0.0707825	-	0.0161381	9.18015e-06	14306	0.00134309	-	19.2374
GCST90017055	MiBioGen consortium	genus	Ruminococcaceae UCG004genus Ruminococcaceae UCG004	rs12125734	1	103732214	G	T	0.133972	-	0.0257416	2.09426e-07	14306	0.00189007	-	27.0868
GCST90017055	MiBioGen consortium	genus	Ruminococcaceae UCG004genus Ruminococcaceae UCG004	rs2248146	7	24791998	T	C	0.0689452	-	0.0153649	8.19993e-06	14306	0.00140566	-	20.1349
GCST90017055	MiBioGen consortium	genus	Ruminococcaceae UCG004genus Ruminococcaceae UCG004	rs511258	3	169966722	G	A	-0.0757474	-	0.0162475	4.52054e-06	14306	0.00151721	-	21.7351
GCST90017055	MiBioGen consortium	genus	Ruminococcaceae UCG004genus Ruminococcaceae UCG004	rs6769553	3	54427795	A	G	0.0849743	-	0.0157451	7.91061e-08	14306	0.00203209	-	29.1262
GCST90017055	MiBioGen consortium	genus	Ruminococcaceae UCG004genus Ruminococcaceae UCG004	rs7569771	2	239846337	A	G	-0.075914	-	0.0170308	8.1197e-06	14306	0.00138712	-	19.8689
GCST90017055	MiBioGen consortium	genus	Ruminococcaceae UCG004genus Ruminococcaceae UCG004	rs872501	8	139253064	G	A	0.116125	-	0.025946	5.80805e-06	14306	0.00139844	-	20.0314
GCST90017058	MiBioGen consortium	genus	Ruminococcaceae UCG0010genus Ruminococcaceae UCG0010	rs12597105	16	5233941	A	G	-0.0670855	-	0.0144415	4.87304e-06	14306	0.00150633	-	21.5791
GCST90017058	MiBioGen consortium	genus	Ruminococcaceae UCG0010genus Ruminococcaceae UCG0010	rs2820282	6	104728618	C	A	0.0592304	-	0.0125917	2.85384e-06	14306	0.00154451	-	22.1269
GCST90017058	MiBioGen consortium	genus	Ruminococcaceae UCG0010genus Ruminococcaceae UCG0010	rs682403	9	135968557	A	G	-0.0588161	-	0.0124671	2.36537e-06	14306	0.00155356	-	22.2567
GCST90017058	MiBioGen consortium	genus	Ruminococcaceae UCG0010genus Ruminococcaceae UCG0010	rs6958419	7	16349864	C	T	-0.0585718	-	0.0124994	2.84165e-06	14306	0.00153276	-	21.9583
GCST90017058	MiBioGen consortium	genus	Ruminococcaceae UCG0010genus Ruminococcaceae UCG0010	rs73218807	4	31057482	G	A	-0.166211	-	0.0367938	6.43028e-06	14306	0.0014246	-	20.4066
GCST90017058	MiBioGen consortium	genus	Ruminococcaceae UCG0010genus Ruminococcaceae UCG0010	rs7441445	4	40707798	T	C	0.05695	-	0.0126502	6.8019e-06	14306	0.00141488	-	20.2671
GCST90017058	MiBioGen consortium	genus	Ruminococcaceae UCG0010genus Ruminococcaceae UCG0010	rs12597105	16	5233941	A	G	-0.0670855	-	0.0144415	4.87304e-06	14306	0.00150633	-	21.5791
GCST90017058	MiBioGen consortium	genus	Ruminococcaceae UCG0010genus Ruminococcaceae UCG0010	rs2820282	6	104728618	C	A	0.0592304	-	0.0125917	2.85384e-06	14306	0.00154451	-	22.1269
GCST90017058	MiBioGen consortium	genus	Ruminococcaceae UCG0010genus Ruminococcaceae UCG0010	rs682403	9	135968557	A	G	-0.0588161	-	0.0124671	2.36537e-06	14306	0.00155356	-	22.2567
GCST90017058	MiBioGen consortium	genus	Ruminococcaceae UCG0010genus Ruminococcaceae UCG0010	rs6958419	7	16349864	C	T	-0.0585718	-	0.0124994	2.84165e-06	14306	0.00153276	-	21.9583
GCST90017058	MiBioGen consortium	genus	Ruminococcaceae UCG0010genus Ruminococcaceae UCG0010	rs73218807	4	31057482	G	A	-0.166211	-	0.0367938	6.43028e-06	14306	0.0014246	-	20.4066
GCST90017058	MiBioGen consortium	genus	Ruminococcaceae UCG0010genus Ruminococcaceae UCG0010	rs7441445	4	40707798	T	C	0.05695	-	0.0126502	6.8019e-06	14306	0.00141488	-	20.2671
GCST90017062	MiBioGen consortium	genus	Ruminococcus1genus Ruminococcus1	rs10167839	2	181882879	A	G	0.0519509	-	0.0116306	8.09245e-06	14306	0.0013929	-	19.9518
GCST90017062	MiBioGen consortium	genus	Ruminococcus1genus Ruminococcus1	rs11783695	8	144596903	G	T	-0.0734114	-	0.0161398	4.72683e-06	14306	0.00144426	-	20.6886
GCST90017062	MiBioGen consortium	genus	Ruminococcus1genus Ruminococcus1	rs17781867	17	71256018	C	T	0.0999271	-	0.0211728	1.96336e-06	14306	0.00155481	-	22.2746
GCST90017062	MiBioGen consortium	genus	Ruminococcus1genus Ruminococcus1	rs3819978	1	241789757	C	T	-0.11504	-	0.0260137	8.74138e-06	14306	0.00136535	-	19.5566
GCST90017062	MiBioGen consortium	genus	Ruminococcus1genus Ruminococcus1	rs6105066	20	13258628	T	C	-0.0607052	-	0.013425	5.05918e-06	14306	0.0014274	-	20.4467
GCST90017062	MiBioGen consortium	genus	Ruminococcus1genus Ruminococcus1	rs6493760	15	55439182	T	C	-0.0535262	-	0.0115885	3.38361e-06	14306	0.00148927	-	21.3343
GCST90017062	MiBioGen consortium	genus	Ruminococcus1genus Ruminococcus1	rs7117576	11	114023573	A	G	0.0829505	-	0.0170891	6.47978e-07	14306	0.00164448	-	23.5613
GCST90017062	MiBioGen consortium	genus	Ruminococcus1genus Ruminococcus1	rs7583465	2	10533921	C	T	0.0527654	-	0.0112619	2.55611e-06	14306	0.00153233	-	21.9521
GCST90017062	MiBioGen consortium	genus	Ruminococcus1genus Ruminococcus1	rs78572139	5	15944587	G	A	0.125038	-	0.0279411	5.23106e-06	14306	0.00139808	-	20.0261
GCST90017062	MiBioGen consortium	genus	Ruminococcus1genus Ruminococcus1	rs78613526	2	65925212	G	A	0.167497	-	0.0367639	5.11423e-06	14306	0.00144905	-	20.7573
GCST90017063	MiBioGen consortium	genus	Ruminococcus2genus Ruminococcus2	rs12406309	1	108074445	A	C	-0.063193	-	0.0142275	9.78949e-06	14306	0.00137729	-	19.7279
GCST90017063	MiBioGen consortium	genus	Ruminococcus2genus Ruminococcus2	rs12986628	2	238103439	T	C	-0.0665937	-	0.0140168	2.142e-06	14306	0.00157553	-	22.5719
GCST90017063	MiBioGen consortium	genus	Ruminococcus2genus Ruminococcus2	rs1819812	7	151435722	G	T	0.0842356	-	0.0184893	5.28433e-06	14306	0.00144898	-	20.7563
GCST90017063	MiBioGen consortium	genus	Ruminococcus2genus Ruminococcus2	rs2368224	2	182656416	T	G	0.199648	-	0.0438453	3.62928e-06	14306	0.00144743	-	20.734
GCST90017063	MiBioGen consortium	genus	Ruminococcus2genus Ruminococcus2	rs2846589	18	862477	T	G	-0.0522093	-	0.0116382	7.58892e-06	14306	0.00140493	-	20.1245
GCST90017063	MiBioGen consortium	genus	Ruminococcus2genus Ruminococcus2	rs2997412	13	62067781	G	A	0.0568439	-	0.0122325	4.22114e-06	14306	0.00150739	-	21.5942
GCST90017063	MiBioGen consortium	genus	Ruminococcus2genus Ruminococcus2	rs4400279	7	16804578	A	G	0.0546114	-	0.0120077	5.79923e-06	14306	0.00144398	-	20.6846
GCST90017063	MiBioGen consortium	genus	Ruminococcus2genus Ruminococcus2	rs4799823	18	33456427	C	T	0.0837001	-	0.0182263	5.40132e-06	14306	0.00147217	-	21.0889
GCST90017063	MiBioGen consortium	genus	Ruminococcus2genus Ruminococcus2	rs55707116	9	79919385	C	A	0.0865522	-	0.0189141	8.0059e-06	14306	0.00146181	-	20.9404
GCST90017063	MiBioGen consortium	genus	Ruminococcus2genus Ruminococcus2	rs58681734	9	137557890	A	G	0.0723875	-	0.0160787	4.18177e-06	14306	0.00141499	-	20.2687
GCST90017063	MiBioGen consortium	genus	Ruminococcus2genus Ruminococcus2	rs61791565	4	24655463	T	C	-0.0523503	-	0.0117119	6.78938e-06	14306	0.00139483	-	19.9795
GCST90017063	MiBioGen consortium	genus	Ruminococcus2genus Ruminococcus2	rs75140805	11	12148588	T	G	0.0836825	-	0.0176445	3.95294e-06	14306	0.00157004	-	22.4932
GCST90017063	MiBioGen consortium	genus	Ruminococcus2genus Ruminococcus2	rs7635831	3	173040924	G	A	0.0618344	-	0.0129031	1.98052e-06	14306	0.00160294	-	22.9653
GCST90017063	MiBioGen consortium	genus	Ruminococcus2genus Ruminococcus2	rs7693984	4	4268322	G	A	-0.102822	-	0.0235087	9.42128e-06	14306	0.0013356	-	19.13
GCST90017063	MiBioGen consortium	genus	Ruminococcus2genus Ruminococcus2	rs78120384	3	106664363	A	G	-0.192815	-	0.0392045	3.31184e-07	14306	0.00168818	-	24.1885
GCST90017065	MiBioGen consortium	genus	Ruminococcus gnavus groupgenus Ruminococcus gnavus group	rs11597105	10	6512581	A	G	0.114673	-	0.0250653	6.94864e-06	14306	0.00146111	-	20.9304
GCST90017065	MiBioGen consortium	genus	Ruminococcus gnavus groupgenus Ruminococcus gnavus group	rs11864644	16	433078	T	C	-0.139804	-	0.0318253	5.00876e-06	14306	0.00134726	-	19.2972
GCST90017065	MiBioGen consortium	genus	Ruminococcus gnavus groupgenus Ruminococcus gnavus group	rs12136548	1	115168097	C	T	0.0901946	-	0.0196476	3.09628e-06	14306	0.00147111	-	21.0738
GCST90017065	MiBioGen consortium	genus	Ruminococcus gnavus groupgenus Ruminococcus gnavus group	rs12989336	2	36259341	G	A	-0.0846861	-	0.0187936	7.11803e-06	14306	0.00141753	-	20.3051
GCST90017065	MiBioGen consortium	genus	Ruminococcus gnavus groupgenus Ruminococcus gnavus group	rs13163520	5	18662686	G	A	-0.127377	-	0.0233883	5.61009e-08	14306	0.00206932	-	29.6609
GCST90017065	MiBioGen consortium	genus	Ruminococcus gnavus groupgenus Ruminococcus gnavus group	rs2909242	8	129224680	A	C	0.0909965	-	0.018351	7.40952e-07	14306	0.00171604	-	24.5884
GCST90017065	MiBioGen consortium	genus	Ruminococcus gnavus groupgenus Ruminococcus gnavus group	rs3124783	9	135838591	G	A	0.11599	-	0.0249099	2.6652e-06	14306	0.0015135	-	21.6819
GCST90017065	MiBioGen consortium	genus	Ruminococcus gnavus groupgenus Ruminococcus gnavus group	rs4388134	4	190110710	T	C	0.0904997	-	0.0203544	9.11633e-06	14306	0.00138013	-	19.7687
GCST90017065	MiBioGen consortium	genus	Ruminococcus gnavus groupgenus Ruminococcus gnavus group	rs62167033	2	144700007	T	C	0.185289	-	0.0396295	3.49526e-06	14306	0.00152595	-	21.8606
GCST90017065	MiBioGen consortium	genus	Ruminococcus gnavus groupgenus Ruminococcus gnavus group	rs78399089	3	146290310	T	C	0.144445	-	0.0326618	6.62995e-06	14306	0.00136544	-	19.558
GCST90017065	MiBioGen consortium	genus	Ruminococcus gnavus groupgenus Ruminococcus gnavus group	rs934940	2	122096018	A	C	-0.105045	-	0.0229588	2.73703e-06	14306	0.00146137	-	20.934
GCST90017065	MiBioGen consortium	genus	Ruminococcus gnavus groupgenus Ruminococcus gnavus group	rs9872758	3	66701616	T	C	0.0849233	-	0.0176643	1.66027e-06	14306	0.00161325	-	23.1132
GCST90017066	MiBioGen consortium	genus	Ruminococcus torques groupgenus Ruminococcus torques group	rs10904297	10	4639762	A	G	-0.167804	-	0.0389812	2.68714e-06	14306	0.00129382	-	18.5308
GCST90017066	MiBioGen consortium	genus	Ruminococcus torques groupgenus Ruminococcus torques group	rs10967781	9	27225258	C	A	0.0507994	-	0.0113322	8.36874e-06	14306	0.00140288	-	20.095
GCST90017066	MiBioGen consortium	genus	Ruminococcus torques groupgenus Ruminococcus torques group	rs12434631	14	26130404	A	G	0.074697	-	0.0153401	2.77249e-06	14306	0.00165491	-	23.711
GCST90017066	MiBioGen consortium	genus	Ruminococcus torques groupgenus Ruminococcus torques group	rs1475330	6	67262102	C	T	-0.0523492	-	0.01182	8.1343e-06	14306	0.00136941	-	19.6149
GCST90017066	MiBioGen consortium	genus	Ruminococcus torques groupgenus Ruminococcus torques group	rs35866622	19	49218060	T	C	-0.0612024	-	0.0109421	2.21335e-08	14306	0.00218237	-	31.285
GCST90017066	MiBioGen consortium	genus	Ruminococcus torques groupgenus Ruminococcus torques group	rs4073731	11	132663147	T	C	0.0651948	-	0.0142221	4.05247e-06	14306	0.00146691	-	21.0135
GCST90017066	MiBioGen consortium	genus	Ruminococcus torques groupgenus Ruminococcus torques group	rs77034621	8	76769843	T	G	-0.151553	-	0.0335878	6.06876e-06	14306	0.00142132	-	20.3594
GCST90017066	MiBioGen consortium	genus	Ruminococcus torques groupgenus Ruminococcus torques group	rs8080469	17	14532347	G	A	0.0490727	-	0.0107036	3.49526e-06	14306	0.00146732	-	21.0194
GCST90017066	MiBioGen consortium	genus	Ruminococcus torques groupgenus Ruminococcus torques group	rs8141465	22	21358653	G	A	-0.0480778	-	0.0107442	9.64828e-06	14306	0.0013979	-	20.0235
GCST90017067	MiBioGen consortium	genus	Sellimonasgenus Sellimonas	rs113379006	3	42008186	T	C	-0.162759	-	0.0357025	7.20775e-06	14306	0.00145079	-	20.7823
GCST90017067	MiBioGen consortium	genus	Sellimonasgenus Sellimonas	rs13417181	2	174308394	T	C	0.166509	-	0.0337521	7.61746e-07	14306	0.00169855	-	24.3374
GCST90017067	MiBioGen consortium	genus	Sellimonasgenus Sellimonas	rs2016057	15	52105282	C	A	0.125878	-	0.0256153	1.02698e-06	14306	0.00168543	-	24.1491
GCST90017067	MiBioGen consortium	genus	Sellimonasgenus Sellimonas	rs2187447	11	79332972	A	C	0.243457	-	0.0527695	3.97805e-06	14306	0.00148585	-	21.2852
GCST90017067	MiBioGen consortium	genus	Sellimonasgenus Sellimonas	rs2371572	2	213214174	A	C	0.127349	-	0.0250862	4.46355e-07	14306	0.00179838	-	25.7704
GCST90017067	MiBioGen consortium	genus	Sellimonasgenus Sellimonas	rs41816	7	106250164	A	G	0.132201	-	0.0291087	8.39363e-06	14306	0.00143993	-	20.6264
GCST90017067	MiBioGen consortium	genus	Sellimonasgenus Sellimonas	rs4600608	2	180278564	G	A	0.137152	-	0.0301702	4.94846e-06	14306	0.00144266	-	20.6656
GCST90017067	MiBioGen consortium	genus	Sellimonasgenus Sellimonas	rs553697	6	93730393	C	T	0.153767	-	0.0339099	6.12774e-06	14306	0.00143546	-	20.5624
GCST90017067	MiBioGen consortium	genus	Sellimonasgenus Sellimonas	rs56203279	7	111501524	T	C	-0.124045	-	0.0269115	3.71997e-06	14306	0.00148313	-	21.2463
GCST90017069	MiBioGen consortium	genus	Slackiagenus Slackia	rs10409783	19	4555786	G	A	-0.0950828	-	0.0211239	7.69591e-06	14306	0.00141444	-	20.2608
GCST90017069	MiBioGen consortium	genus	Slackiagenus Slackia	rs12440440	15	34041896	A	G	0.0901934	-	0.0190582	2.62869e-06	14306	0.00156332	-	22.3968
GCST90017069	MiBioGen consortium	genus	Slackiagenus Slackia	rs16894137	8	96946291	C	T	-0.122792	-	0.0263047	2.71181e-06	14306	0.00152109	-	21.7908
GCST90017069	MiBioGen consortium	genus	Slackiagenus Slackia	rs4492265	7	13523683	G	A	0.0905757	-	0.0191658	2.40924e-06	14306	0.00155896	-	22.3342
GCST90017069	MiBioGen consortium	genus	Slackiagenus Slackia	rs8901	17	74267010	C	T	0.0934594	-	0.0186813	6.07002e-07	14306	0.00174669	-	25.0283
GCST90017069	MiBioGen consortium	genus	Slackiagenus Slackia	rs10409783	19	4555786	G	A	-0.0950828	-	0.0211239	7.69591e-06	14306	0.00141444	-	20.2608
GCST90017069	MiBioGen consortium	genus	Slackiagenus Slackia	rs12440440	15	34041896	A	G	0.0901934	-	0.0190582	2.62869e-06	14306	0.00156332	-	22.3968
GCST90017069	MiBioGen consortium	genus	Slackiagenus Slackia	rs16894137	8	96946291	C	T	-0.122792	-	0.0263047	2.71181e-06	14306	0.00152109	-	21.7908
GCST90017069	MiBioGen consortium	genus	Slackiagenus Slackia	rs35156985	7	99451715	T	C	-0.155709	-	0.0348085	8.05954e-06	14306	0.00139699	-	20.0104
GCST90017069	MiBioGen consortium	genus	Slackiagenus Slackia	rs4492265	7	13523683	G	A	0.0905757	-	0.0191658	2.40924e-06	14306	0.00155896	-	22.3342
GCST90017069	MiBioGen consortium	genus	Slackiagenus Slackia	rs8901	17	74267010	C	T	0.0934594	-	0.0186813	6.07002e-07	14306	0.00174669	-	25.0283
GCST90017070	MiBioGen consortium	genus	Streptococcusgenus Streptococcus	rs10028567	4	53657577	C	T	-0.0921167	-	0.0191881	7.30348e-06	14306	0.00160863	-	23.0469
GCST90017070	MiBioGen consortium	genus	Streptococcusgenus Streptococcus	rs10448310	9	93556174	A	G	-0.0517935	-	0.0111324	3.30704e-06	14306	0.00151098	-	21.6458
GCST90017070	MiBioGen consortium	genus	Streptococcusgenus Streptococcus	rs11110281	12	100584014	T	C	-0.137519	-	0.0227398	2.58315e-09	14306	0.00255027	-	36.5723
GCST90017070	MiBioGen consortium	genus	Streptococcusgenus Streptococcus	rs11720390	3	94103591	G	A	0.107024	-	0.0228121	3.59484e-06	14306	0.00153641	-	22.0106
GCST90017070	MiBioGen consortium	genus	Streptococcusgenus Streptococcus	rs11764382	7	46774896	A	G	-0.0695345	-	0.0143671	1.28632e-06	14306	0.00163491	-	23.4241
GCST90017070	MiBioGen consortium	genus	Streptococcusgenus Streptococcus	rs17708276	8	10199548	A	G	-0.0793955	-	0.0170628	3.04096e-06	14306	0.00151139	-	21.6517
GCST90017070	MiBioGen consortium	genus	Streptococcusgenus Streptococcus	rs1918540	11	131649446	A	G	-0.059639	-	0.0128148	2.44068e-06	14306	0.0015119	-	21.6589
GCST90017070	MiBioGen consortium	genus	Streptococcusgenus Streptococcus	rs2370083	14	97526750	G	T	-0.0816836	-	0.0185851	9.75237e-06	14306	0.00134864	-	19.317
GCST90017070	MiBioGen consortium	genus	Streptococcusgenus Streptococcus	rs4968759	17	61298020	A	G	-0.0515109	-	0.0112068	3.7812e-06	14306	0.00147481	-	21.1269
GCST90017070	MiBioGen consortium	genus	Streptococcusgenus Streptococcus	rs57646748	4	37452858	G	A	-0.0907696	-	0.0200344	5.47545e-06	14306	0.00143301	-	20.5271
GCST90017070	MiBioGen consortium	genus	Streptococcusgenus Streptococcus	rs6806351	3	132058723	T	C	-0.0633829	-	0.0136647	4.93867e-06	14306	0.00150187	-	21.5151
GCST90017070	MiBioGen consortium	genus	Streptococcusgenus Streptococcus	rs71481756	10	8102404	T	G	0.0931048	-	0.0207949	6.51478e-06	14306	0.00139947	-	20.0461
GCST90017070	MiBioGen consortium	genus	Streptococcusgenus Streptococcus	rs7916711	10	28588269	A	G	0.102891	-	0.0217362	2.717e-06	14306	0.00156405	-	22.4072
GCST90017070	MiBioGen consortium	genus	Streptococcusgenus Streptococcus	rs9903102	17	80576624	C	A	-0.0709483	-	0.0155275	4.17994e-06	14306	0.00145744	-	20.8776
GCST90017072	MiBioGen consortium	genus	Sutterellagenus Sutterella	rs1145877	6	82386821	G	A	0.073548	-	0.0162413	7.19946e-06	14306	0.0014316	-	20.5069
GCST90017072	MiBioGen consortium	genus	Sutterellagenus Sutterella	rs11591622	10	102520687	T	G	-0.0688382	-	0.0151375	6.4986e-06	14306	0.00144366	-	20.68
GCST90017072	MiBioGen consortium	genus	Sutterellagenus Sutterella	rs13173038	5	58499183	A	G	-0.0718076	-	0.0151627	2.72986e-06	14306	0.00156549	-	22.4279
GCST90017072	MiBioGen consortium	genus	Sutterellagenus Sutterella	rs143438747	1	63278549	T	C	-0.145793	-	0.0306867	3.2802e-06	14306	0.00157554	-	22.5722
GCST90017072	MiBioGen consortium	genus	Sutterellagenus Sutterella	rs2050185	6	147936781	A	G	-0.0575138	-	0.0128766	7.96948e-06	14306	0.00139277	-	19.9499
GCST90017072	MiBioGen consortium	genus	Sutterellagenus Sutterella	rs2321387	13	58689340	G	A	-0.0592876	-	0.0124509	1.86518e-06	14306	0.00158264	-	22.6739
GCST90017072	MiBioGen consortium	genus	Sutterellagenus Sutterella	rs2613606	7	111285025	T	C	0.0556794	-	0.0124117	7.20228e-06	14306	0.00140494	-	20.1246
GCST90017072	MiBioGen consortium	genus	Sutterellagenus Sutterella	rs607327	11	111695709	T	C	-0.0578334	-	0.0129053	6.63056e-06	14306	0.00140202	-	20.0827
GCST90017072	MiBioGen consortium	genus	Sutterellagenus Sutterella	rs62501473	7	150126751	G	A	0.0694233	-	0.0149416	5.51849e-06	14306	0.00150697	-	21.5882
GCST90017072	MiBioGen consortium	genus	Sutterellagenus Sutterella	rs7499539	16	85038065	A	G	0.0617478	-	0.0130998	2.35771e-06	14306	0.00155089	-	22.2184
GCST90017072	MiBioGen consortium	genus	Sutterellagenus Sutterella	rs7638039	3	70588939	T	C	0.0645624	-	0.0143887	8.66403e-06	14306	0.00140556	-	20.1334
GCST90017072	MiBioGen consortium	genus	Sutterellagenus Sutterella	rs9350083	6	18583878	T	G	-0.0593069	-	0.0133929	8.22773e-06	14306	0.00136902	-	19.6093
GCST90017075	MiBioGen consortium	genus	Tyzzerella3genus Tyzzerella3	rs10898797	11	87588698	C	T	0.12238	-	0.0274683	8.85442e-06	14306	0.00138579	-	19.8499
GCST90017075	MiBioGen consortium	genus	Tyzzerella3genus Tyzzerella3	rs1232220	6	102680257	T	G	0.143869	-	0.031828	7.90788e-06	14306	0.00142639	-	20.4322
GCST90017075	MiBioGen consortium	genus	Tyzzerella3genus Tyzzerella3	rs17706273	5	16388259	T	C	-0.140368	-	0.0274708	5.87814e-07	14306	0.00182198	-	26.1092
GCST90017075	MiBioGen consortium	genus	Tyzzerella3genus Tyzzerella3	rs191093	12	77390329	G	A	0.159008	-	0.0353306	6.76394e-06	14306	0.00141405	-	20.2552
GCST90017075	MiBioGen consortium	genus	Tyzzerella3genus Tyzzerella3	rs4904512	14	89595945	T	C	-0.117151	-	0.0250306	3.09272e-06	14306	0.00152907	-	21.9053
GCST90017075	MiBioGen consortium	genus	Tyzzerella3genus Tyzzerella3	rs55799124	17	3738781	A	G	-0.11435	-	0.0238604	1.33549e-06	14306	0.00160311	-	22.9677
GCST90017075	MiBioGen consortium	genus	Tyzzerella3genus Tyzzerella3	rs67476743	19	1030320	T	G	0.132164	-	0.022208	3.7405e-09	14306	0.00246988	-	35.4166
GCST90017075	MiBioGen consortium	genus	Tyzzerella3genus Tyzzerella3	rs6920448	6	5755626	C	T	-0.141081	-	0.0305446	4.15375e-06	14306	0.00148924	-	21.3338
GCST90017075	MiBioGen consortium	genus	Tyzzerella3genus Tyzzerella3	rs7019909	9	33113322	T	C	0.144156	-	0.0301626	1.76121e-06	14306	0.00159433	-	22.8417
GCST90017075	MiBioGen consortium	genus	Tyzzerella3genus Tyzzerella3	rs7333521	13	81593016	T	C	-0.207191	-	0.0453121	4.87607e-06	14306	0.00145956	-	20.908
GCST90017075	MiBioGen consortium	genus	Tyzzerella3genus Tyzzerella3	rs75091807	13	35023691	G	T	-0.184966	-	0.0383029	1.70675e-06	14306	0.00162763	-	23.3196
GCST90017075	MiBioGen consortium	genus	Tyzzerella3genus Tyzzerella3	rs7561370	2	57810406	C	T	-0.131341	-	0.0286292	1.51604e-06	14306	0.00146922	-	21.0466
GCST90017091	MiBioGen consortium	order	Bacillales	rs10233278	7	117496144	T	C	-0.116319	-	0.0248527	3.508e-06	14306	0.00152909	-	21.9056
GCST90017091	MiBioGen consortium	order	Bacillales	rs11207728	1	61827534	A	G	0.14455	-	0.0316912	5.73456e-06	14306	0.00145235	-	20.8046
GCST90017091	MiBioGen consortium	order	Bacillales	rs11844714	14	49001226	A	G	-0.143245	-	0.0320272	5.06209e-06	14306	0.00139655	-	20.0042
GCST90017091	MiBioGen consortium	order	Bacillales	rs1287018	20	5826474	G	A	0.141125	-	0.0319309	9.87097e-06	14306	0.00136375	-	19.5337
GCST90017091	MiBioGen consortium	order	Bacillales	rs4617108	7	49423832	G	A	-0.248861	-	0.0525929	1.97506e-06	14306	0.00156287	-	22.3903
GCST90017092	MiBioGen consortium	order	Bacteroidales	rs17343978	22	27433885	A	C	-0.0552057	-	0.0120278	8.3593e-06	14306	0.00147061	-	21.0666
GCST90017092	MiBioGen consortium	order	Bacteroidales	rs4146051	2	213189994	G	A	0.107377	-	0.0245661	8.76436e-06	14306	0.00133387	-	19.1051
GCST90017092	MiBioGen consortium	order	Bacteroidales	rs7631304	3	89339527	G	A	-0.0645771	-	0.0132957	8.36778e-07	14306	0.0016465	-	23.5904
GCST90017092	MiBioGen consortium	order	Bacteroidales	rs929878	16	74290641	T	C	0.0548532	-	0.012153	4.7338e-06	14306	0.0014222	-	20.3722
GCST90017092	MiBioGen consortium	order	Bacteroidales	rs11146701	10	39062269	A	G	0.0473596	-	0.010541	7.08223e-06	14306	0.00140923	-	20.1861
GCST90017092	MiBioGen consortium	order	Bacteroidales	rs111845179	14	59317502	T	C	0.102648	-	0.0213843	9.23996e-07	14306	0.00160825	-	23.0415
GCST90017092	MiBioGen consortium	order	Bacteroidales	rs17343978	22	27433885	A	C	-0.0552057	-	0.0120278	8.3593e-06	14306	0.00147061	-	21.0666
GCST90017092	MiBioGen consortium	order	Bacteroidales	rs2032750	2	53831026	C	T	0.0508393	-	0.0106807	1.91509e-06	14306	0.00158145	-	22.6569
GCST90017092	MiBioGen consortium	order	Bacteroidales	rs2363574	1	200112563	T	C	0.222741	-	0.0508055	9.93482e-06	14306	0.00134196	-	19.2211
GCST90017092	MiBioGen consortium	order	Bacteroidales	rs4146051	2	213189994	G	A	0.107377	-	0.0245661	8.76436e-06	14306	0.00133387	-	19.1051
GCST90017092	MiBioGen consortium	order	Bacteroidales	rs4916508	3	195936789	A	G	0.0466729	-	0.0105312	8.4711e-06	14306	0.00137126	-	19.6415
GCST90017092	MiBioGen consortium	order	Bacteroidales	rs55773148	13	70523029	G	A	-0.121514	-	0.0236759	3.89583e-07	14306	0.00183816	-	26.3414
GCST90017092	MiBioGen consortium	order	Bacteroidales	rs62531359	8	70916181	T	G	0.0655728	-	0.0149891	9.08657e-06	14306	0.00133616	-	19.138
GCST90017092	MiBioGen consortium	order	Bacteroidales	rs62575403	9	136493820	C	T	0.140055	-	0.0311128	7.06122e-06	14306	0.00141464	-	20.2637
GCST90017092	MiBioGen consortium	order	Bacteroidales	rs72706335	1	157495438	T	C	-0.22241	-	0.0493458	7.65526e-06	14306	0.00141819	-	20.3146
GCST90017092	MiBioGen consortium	order	Bacteroidales	rs73975615	17	6461200	G	A	-0.207018	-	0.0442633	1.21616e-06	14306	0.00152689	-	21.874
GCST90017092	MiBioGen consortium	order	Bacteroidales	rs7631304	3	89339527	G	A	-0.0645771	-	0.0132957	8.36778e-07	14306	0.0016465	-	23.5904
GCST90017092	MiBioGen consortium	order	Bacteroidales	rs79585701	8	13110185	A	C	0.0646823	-	0.0149628	9.98596e-06	14306	0.00130473	-	18.6872
GCST90017092	MiBioGen consortium	order	Bacteroidales	rs929878	16	74290641	T	C	0.0548532	-	0.012153	4.7338e-06	14306	0.0014222	-	20.3722
GCST90017093	MiBioGen consortium	order	Bifidobacteriales	rs10831953	11	13098051	G	A	0.0537537	-	0.0123746	9.94741e-06	14306	0.00131742	-	18.8692
GCST90017093	MiBioGen consortium	order	Bifidobacteriales	rs6899771	6	97406220	A	G	-0.0914312	-	0.0202604	7.27998e-06	14306	0.00142173	-	20.3654
GCST90017093	MiBioGen consortium	order	Bifidobacteriales	rs7174549	15	92463303	T	C	-0.0551726	-	0.0124655	6.86784e-06	14306	0.00136765	-	19.5897
GCST90017093	MiBioGen consortium	order	Bifidobacteriales	rs857444	6	14617591	C	T	0.0553965	-	0.0120669	3.8249e-06	14306	0.00147122	-	21.0753
GCST90017093	MiBioGen consortium	order	Bifidobacteriales	rs10831953	11	13098051	G	A	0.0537537	-	0.0123746	9.94741e-06	14306	0.00131742	-	18.8692
GCST90017093	MiBioGen consortium	order	Bifidobacteriales	rs12446429	16	898055	T	C	0.0810099	-	0.019073	8.52884e-06	14306	0.0012596	-	18.0401
GCST90017093	MiBioGen consortium	order	Bifidobacteriales	rs13020688	2	192878532	G	A	0.0584045	-	0.0122081	1.57373e-06	14306	0.00159751	-	22.8874
GCST90017093	MiBioGen consortium	order	Bifidobacteriales	rs182549	2	136616754	T	C	-0.11707	-	0.0126703	5.94155e-20	14306	0.00593302	-	85.3724
GCST90017093	MiBioGen consortium	order	Bifidobacteriales	rs4957061	5	521096	T	C	0.0569873	-	0.0116907	1.1517e-06	14306	0.00165843	-	23.7616
GCST90017093	MiBioGen consortium	order	Bifidobacteriales	rs55888705	4	1517826	A	G	0.053673	-	0.0120586	8.66204e-06	14306	0.00138312	-	19.8115
GCST90017093	MiBioGen consortium	order	Bifidobacteriales	rs6899771	6	97406220	A	G	-0.0914312	-	0.0202604	7.27998e-06	14306	0.00142173	-	20.3654
GCST90017093	MiBioGen consortium	order	Bifidobacteriales	rs7174549	15	92463303	T	C	-0.0551726	-	0.0124655	6.86784e-06	14306	0.00136765	-	19.5897
GCST90017093	MiBioGen consortium	order	Bifidobacteriales	rs7322849	13	112859829	T	C	0.110676	-	0.0200996	1.74032e-08	14306	0.00211522	-	30.3202
GCST90017093	MiBioGen consortium	order	Bifidobacteriales	rs73797465	5	142793467	T	G	-0.0942612	-	0.0208421	4.84953e-06	14306	0.00142792	-	20.4542
GCST90017093	MiBioGen consortium	order	Bifidobacteriales	rs857444	6	14617591	C	T	0.0553965	-	0.0120669	3.8249e-06	14306	0.00147122	-	21.0753
GCST90017094	MiBioGen consortium	order	Burkholderiales	rs1511453	4	23588462	A	G	0.0910999	-	0.0199479	8.00092e-06	14306	0.00145597	-	20.8565
GCST90017094	MiBioGen consortium	order	Burkholderiales	rs1928341	1	153240013	G	A	-0.0507782	-	0.0110587	4.51513e-06	14306	0.0014718	-	21.0837
GCST90017094	MiBioGen consortium	order	Burkholderiales	rs2321387	13	58689340	G	A	-0.0508514	-	0.0109588	3.25784e-06	14306	0.00150303	-	21.5318
GCST90017094	MiBioGen consortium	order	Burkholderiales	rs2613606	7	111285025	T	C	0.0499561	-	0.0109264	4.13361e-06	14306	0.00145925	-	20.9037
GCST90017094	MiBioGen consortium	order	Burkholderiales	rs4033856	4	45642485	T	C	-0.0833445	-	0.0167489	5.66826e-07	14306	0.00172812	-	24.7617
GCST90017094	MiBioGen consortium	order	Burkholderiales	rs6087811	20	30596130	T	G	-0.101587	-	0.0198817	2.88377e-07	14306	0.00182188	-	26.1077
GCST90017094	MiBioGen consortium	order	Burkholderiales	rs62191117	2	239900775	A	G	0.0679995	-	0.0132471	2.791e-07	14306	0.00183871	-	26.3493
GCST90017094	MiBioGen consortium	order	Burkholderiales	rs62395635	5	173497796	T	C	0.109911	-	0.0236375	2.90228e-06	14306	0.00150927	-	21.6212
GCST90017094	MiBioGen consortium	order	Burkholderiales	rs75242906	15	56786407	C	T	-0.120974	-	0.0281273	9.74518e-06	14306	0.00129154	-	18.4981
GCST90017094	MiBioGen consortium	order	Burkholderiales	rs7638039	3	70588939	T	C	0.0580987	-	0.012673	4.83593e-06	14306	0.00146716	-	21.0172
GCST90017094	MiBioGen consortium	order	Burkholderiales	rs9964679	18	26569901	A	G	0.052509	-	0.011504	6.05982e-06	14306	0.00145439	-	20.8339
GCST90017099	MiBioGen consortium	order	Erysipelotrichales	rs2300774	3	195793712	A	G	-0.0524152	-	0.0106784	8.95468e-07	14306	0.00168157	-	24.0936
GCST90017099	MiBioGen consortium	order	Erysipelotrichales	rs4078432	14	48997206	T	C	0.0608929	-	0.0133764	4.23107e-06	14306	0.00144667	-	20.7231
GCST90017099	MiBioGen consortium	order	Erysipelotrichales	rs7234058	18	5830507	T	C	-0.0945759	-	0.0194091	9.12347e-07	14306	0.00165719	-	23.7438
GCST90017099	MiBioGen consortium	order	Erysipelotrichales	rs8003149	14	56156504	C	T	0.0538798	-	0.0116888	4.08479e-06	14306	0.00148323	-	21.2477
GCST90017100	MiBioGen consortium	order	Gastranaerophilales	rs11150282	16	80493705	T	C	0.098235	-	0.0197127	7.36055e-07	14306	0.00173312	-	24.8336
GCST90017100	MiBioGen consortium	order	Gastranaerophilales	rs113884518	9	24648997	T	C	-0.20591	-	0.0455376	7.7398e-06	14306	0.00142737	-	20.4463
GCST90017100	MiBioGen consortium	order	Gastranaerophilales	rs28678345	17	53906328	T	C	0.213083	-	0.0471377	8.05954e-06	14306	0.00142654	-	20.4344
GCST90017100	MiBioGen consortium	order	Gastranaerophilales	rs367480	11	2937631	A	G	0.0841649	-	0.0185948	7.52419e-06	14306	0.00143021	-	20.487
GCST90017100	MiBioGen consortium	order	Gastranaerophilales	rs4129395	9	115975389	G	A	0.0904264	-	0.0185253	1.21742e-06	14306	0.00166295	-	23.8265
GCST90017100	MiBioGen consortium	order	Gastranaerophilales	rs789069	18	1008278	A	C	-0.10413	-	0.0234459	6.5001e-06	14306	0.00137709	-	19.725
GCST90017100	MiBioGen consortium	order	Gastranaerophilales	rs79790072	15	100747683	T	C	0.226103	-	0.0488017	3.5381e-06	14306	0.00149842	-	21.4656
GCST90017100	MiBioGen consortium	order	Gastranaerophilales	rs8028558	15	62055753	A	G	0.08346	-	0.0188504	9.78228e-06	14306	0.00136856	-	19.6027
GCST90017100	MiBioGen consortium	order	Gastranaerophilales	rs9864379	3	14306949	T	C	-0.160521	-	0.0292752	4.65876e-08	14306	0.00209746	-	30.0652
GCST90017100	MiBioGen consortium	order	Gastranaerophilales	rs11150282	16	80493705	T	C	0.098235	-	0.0197127	7.36055e-07	14306	0.00173312	-	24.8336
GCST90017100	MiBioGen consortium	order	Gastranaerophilales	rs113884518	9	24648997	T	C	-0.20591	-	0.0455376	7.7398e-06	14306	0.00142737	-	20.4463
GCST90017100	MiBioGen consortium	order	Gastranaerophilales	rs28678345	17	53906328	T	C	0.213083	-	0.0471377	8.05954e-06	14306	0.00142654	-	20.4344
GCST90017100	MiBioGen consortium	order	Gastranaerophilales	rs367480	11	2937631	A	G	0.0841649	-	0.0185948	7.52419e-06	14306	0.00143021	-	20.487
GCST90017100	MiBioGen consortium	order	Gastranaerophilales	rs4129395	9	115975389	G	A	0.0904264	-	0.0185253	1.21742e-06	14306	0.00166295	-	23.8265
GCST90017100	MiBioGen consortium	order	Gastranaerophilales	rs789069	18	1008278	A	C	-0.10413	-	0.0234459	6.5001e-06	14306	0.00137709	-	19.725
GCST90017100	MiBioGen consortium	order	Gastranaerophilales	rs79790072	15	100747683	T	C	0.226103	-	0.0488017	3.5381e-06	14306	0.00149842	-	21.4656
GCST90017100	MiBioGen consortium	order	Gastranaerophilales	rs8028558	15	62055753	A	G	0.08346	-	0.0188504	9.78228e-06	14306	0.00136856	-	19.6027
GCST90017100	MiBioGen consortium	order	Gastranaerophilales	rs9864379	3	14306949	T	C	-0.160521	-	0.0292752	4.65876e-08	14306	0.00209746	-	30.0652
GCST90017102	MiBioGen consortium	order	Methanobacteriales	rs10202904	2	125440268	G	T	0.121754	-	0.0235357	3.01432e-07	14306	0.00186742	-	26.7616
GCST90017102	MiBioGen consortium	order	Methanobacteriales	rs10424197	19	46439321	A	G	0.111274	-	0.0247517	9.27897e-06	14306	0.00141093	-	20.2105
GCST90017102	MiBioGen consortium	order	Methanobacteriales	rs4257531	3	2086167	G	A	0.164498	-	0.0364959	7.44338e-06	14306	0.00141827	-	20.3158
GCST90017102	MiBioGen consortium	order	Methanobacteriales	rs56131665	5	178160975	G	A	0.178661	-	0.039298	6.17988e-06	14306	0.00144289	-	20.669
GCST90017102	MiBioGen consortium	order	Methanobacteriales	rs6508769	19	28827760	C	T	-0.153519	-	0.0344519	8.22527e-06	14306	0.00138624	-	19.8563
GCST90017102	MiBioGen consortium	order	Methanobacteriales	rs6776814	3	15053083	T	C	-0.199566	-	0.0411825	1.63061e-06	14306	0.001639	-	23.4827
GCST90017102	MiBioGen consortium	order	Methanobacteriales	rs73068003	7	10773932	G	T	-0.15814	-	0.0351803	8.44578e-06	14306	0.00141063	-	20.2062
GCST90017102	MiBioGen consortium	order	Methanobacteriales	rs73457410	13	41956181	A	G	0.21534	-	0.0436695	1.40854e-06	14306	0.00169706	-	24.316
GCST90017102	MiBioGen consortium	order	Methanobacteriales	rs75208022	12	21338861	C	T	-0.227245	-	0.048763	5.92107e-06	14306	0.00151597	-	21.7174
GCST90017102	MiBioGen consortium	order	Methanobacteriales	rs894996	4	104418307	C	A	0.216999	-	0.0449076	1.87556e-06	14306	0.00162971	-	23.3494
GCST90017102	MiBioGen consortium	order	Methanobacteriales	rs10202904	2	125440268	G	T	0.121754	-	0.0235357	3.01432e-07	14306	0.00186742	-	26.7616
GCST90017102	MiBioGen consortium	order	Methanobacteriales	rs10424197	19	46439321	A	G	0.111274	-	0.0247517	9.27897e-06	14306	0.00141093	-	20.2105
GCST90017102	MiBioGen consortium	order	Methanobacteriales	rs4257531	3	2086167	G	A	0.164498	-	0.0364959	7.44338e-06	14306	0.00141827	-	20.3158
GCST90017102	MiBioGen consortium	order	Methanobacteriales	rs56131665	5	178160975	G	A	0.178661	-	0.039298	6.17988e-06	14306	0.00144289	-	20.669
GCST90017102	MiBioGen consortium	order	Methanobacteriales	rs6508769	19	28827760	C	T	-0.153519	-	0.0344519	8.22527e-06	14306	0.00138624	-	19.8563
GCST90017102	MiBioGen consortium	order	Methanobacteriales	rs6776814	3	15053083	T	C	-0.199566	-	0.0411825	1.63061e-06	14306	0.001639	-	23.4827
GCST90017102	MiBioGen consortium	order	Methanobacteriales	rs73068003	7	10773932	G	T	-0.15814	-	0.0351803	8.44578e-06	14306	0.00141063	-	20.2062
GCST90017102	MiBioGen consortium	order	Methanobacteriales	rs73457410	13	41956181	A	G	0.21534	-	0.0436695	1.40854e-06	14306	0.00169706	-	24.316
GCST90017102	MiBioGen consortium	order	Methanobacteriales	rs75208022	12	21338861	C	T	-0.227245	-	0.048763	5.92107e-06	14306	0.00151597	-	21.7174
GCST90017102	MiBioGen consortium	order	Methanobacteriales	rs894996	4	104418307	C	A	0.216999	-	0.0449076	1.87556e-06	14306	0.00162971	-	23.3494
GCST90017102	MiBioGen consortium	order	Methanobacteriales	rs10202904	2	125440268	G	T	0.121754	-	0.0235357	3.01432e-07	14306	0.00186742	-	26.7616
GCST90017102	MiBioGen consortium	order	Methanobacteriales	rs10424197	19	46439321	A	G	0.111274	-	0.0247517	9.27897e-06	14306	0.00141093	-	20.2105
GCST90017102	MiBioGen consortium	order	Methanobacteriales	rs4257531	3	2086167	G	A	0.164498	-	0.0364959	7.44338e-06	14306	0.00141827	-	20.3158
GCST90017102	MiBioGen consortium	order	Methanobacteriales	rs56131665	5	178160975	G	A	0.178661	-	0.039298	6.17988e-06	14306	0.00144289	-	20.669
GCST90017102	MiBioGen consortium	order	Methanobacteriales	rs6508769	19	28827760	C	T	-0.153519	-	0.0344519	8.22527e-06	14306	0.00138624	-	19.8563
GCST90017102	MiBioGen consortium	order	Methanobacteriales	rs6776814	3	15053083	T	C	-0.199566	-	0.0411825	1.63061e-06	14306	0.001639	-	23.4827
GCST90017102	MiBioGen consortium	order	Methanobacteriales	rs73068003	7	10773932	G	T	-0.15814	-	0.0351803	8.44578e-06	14306	0.00141063	-	20.2062
GCST90017102	MiBioGen consortium	order	Methanobacteriales	rs73457410	13	41956181	A	G	0.21534	-	0.0436695	1.40854e-06	14306	0.00169706	-	24.316
GCST90017102	MiBioGen consortium	order	Methanobacteriales	rs75208022	12	21338861	C	T	-0.227245	-	0.048763	5.92107e-06	14306	0.00151597	-	21.7174
GCST90017102	MiBioGen consortium	order	Methanobacteriales	rs894996	4	104418307	C	A	0.216999	-	0.0449076	1.87556e-06	14306	0.00162971	-	23.3494
GCST90017104	MiBioGen consortium	order	NB1n	rs11251024	10	2095726	G	A	0.104201	-	0.0206737	6.62796e-07	14306	0.00177288	-	25.4043
GCST90017104	MiBioGen consortium	order	NB1n	rs11606187	11	91589600	A	G	-0.154539	-	0.0326288	3.30583e-06	14306	0.0015658	-	22.4323
GCST90017104	MiBioGen consortium	order	NB1n	rs13385922	2	234081324	T	C	0.0929494	-	0.0201348	3.96826e-06	14306	0.00148763	-	21.3107
GCST90017104	MiBioGen consortium	order	NB1n	rs2172426	8	18229020	T	C	0.10212	-	0.0198947	3.17424e-07	14306	0.00183861	-	26.3479
GCST90017104	MiBioGen consortium	order	NB1n	rs267959	5	10737802	G	A	-0.0988612	-	0.0209676	2.61993e-06	14306	0.00155175	-	22.2308
GCST90017104	MiBioGen consortium	order	NB1n	rs4383094	15	81694972	C	T	-0.149188	-	0.0320662	4.28134e-06	14306	0.00151098	-	21.6458
GCST90017104	MiBioGen consortium	order	NB1n	rs60583455	7	1321675	T	C	0.108934	-	0.021177	2.59579e-07	14306	0.00184645	-	26.4605
GCST90017104	MiBioGen consortium	order	NB1n	rs60775321	15	97318671	T	C	-0.0962425	-	0.0213842	7.10461e-06	14306	0.00141409	-	20.2557
GCST90017104	MiBioGen consortium	order	NB1n	rs72671304	14	39425971	T	C	0.172322	-	0.0370028	3.79577e-06	14306	0.0015139	-	21.6876
GCST90017104	MiBioGen consortium	order	NB1n	rs8126061	20	3405239	T	C	-0.159135	-	0.0351904	7.36326e-06	14306	0.0014276	-	20.4495
GCST90017104	MiBioGen consortium	order	NB1n	rs9542068	13	70306831	T	C	0.0990709	-	0.0218149	6.52334e-06	14306	0.0014398	-	20.6246
GCST90017104	MiBioGen consortium	order	NB1n	rs11251024	10	2095726	G	A	0.104201	-	0.0206737	6.62796e-07	14306	0.00177288	-	25.4043
GCST90017104	MiBioGen consortium	order	NB1n	rs11606187	11	91589600	A	G	-0.154539	-	0.0326288	3.30583e-06	14306	0.0015658	-	22.4323
GCST90017104	MiBioGen consortium	order	NB1n	rs13385922	2	234081324	T	C	0.0929494	-	0.0201348	3.96826e-06	14306	0.00148763	-	21.3107
GCST90017104	MiBioGen consortium	order	NB1n	rs2172426	8	18229020	T	C	0.10212	-	0.0198947	3.17424e-07	14306	0.00183861	-	26.3479
GCST90017104	MiBioGen consortium	order	NB1n	rs267959	5	10737802	G	A	-0.0988612	-	0.0209676	2.61993e-06	14306	0.00155175	-	22.2308
GCST90017104	MiBioGen consortium	order	NB1n	rs4383094	15	81694972	C	T	-0.149188	-	0.0320662	4.28134e-06	14306	0.00151098	-	21.6458
GCST90017104	MiBioGen consortium	order	NB1n	rs60583455	7	1321675	T	C	0.108934	-	0.021177	2.59579e-07	14306	0.00184645	-	26.4605
GCST90017104	MiBioGen consortium	order	NB1n	rs60775321	15	97318671	T	C	-0.0962425	-	0.0213842	7.10461e-06	14306	0.00141409	-	20.2557
GCST90017104	MiBioGen consortium	order	NB1n	rs72671304	14	39425971	T	C	0.172322	-	0.0370028	3.79577e-06	14306	0.0015139	-	21.6876
GCST90017104	MiBioGen consortium	order	NB1n	rs7911787	10	98619568	G	T	-0.223071	-	0.0470232	3.38821e-06	14306	0.0015708	-	22.5041
GCST90017104	MiBioGen consortium	order	NB1n	rs8126061	20	3405239	T	C	-0.159135	-	0.0351904	7.36326e-06	14306	0.0014276	-	20.4495
GCST90017104	MiBioGen consortium	order	NB1n	rs9542068	13	70306831	T	C	0.0990709	-	0.0218149	6.52334e-06	14306	0.0014398	-	20.6246
GCST90017106	MiBioGen consortium	order	Rhodospirillales	rs1035406	5	119372737	G	A	-0.114725	-	0.0247994	4.07165e-06	14306	0.00149392	-	21.401
GCST90017106	MiBioGen consortium	order	Rhodospirillales	rs11591293	10	113419797	G	T	0.0722755	-	0.0158186	4.68533e-06	14306	0.00145732	-	20.8759
GCST90017106	MiBioGen consortium	order	Rhodospirillales	rs11630875	15	61775734	T	C	0.0945198	-	0.0202139	3.70382e-06	14306	0.00152625	-	21.8648
GCST90017106	MiBioGen consortium	order	Rhodospirillales	rs1549633	5	27945645	A	C	0.0996735	-	0.0216667	3.88025e-06	14306	0.00147732	-	21.1628
GCST90017106	MiBioGen consortium	order	Rhodospirillales	rs3730086	5	67577051	A	G	0.0800354	-	0.0178737	7.98252e-06	14306	0.00139981	-	20.051
GCST90017106	MiBioGen consortium	order	Rhodospirillales	rs3754624	2	225633812	C	T	0.094128	-	0.0198389	2.68368e-06	14306	0.00157131	-	22.5114
GCST90017106	MiBioGen consortium	order	Rhodospirillales	rs4278423	10	2670553	T	C	0.105215	-	0.0233778	3.98043e-06	14306	0.00141409	-	20.2557
GCST90017106	MiBioGen consortium	order	Rhodospirillales	rs55876211	3	84471266	C	T	-0.0865002	-	0.0195197	7.87318e-06	14306	0.00137099	-	19.6376
GCST90017106	MiBioGen consortium	order	Rhodospirillales	rs61933850	12	73139398	G	A	0.164663	-	0.0360285	6.99874e-06	14306	0.00145817	-	20.8881
GCST90017106	MiBioGen consortium	order	Rhodospirillales	rs7001029	8	131958403	C	T	0.120726	-	0.0260989	2.83067e-06	14306	0.00149366	-	21.3972
GCST90017106	MiBioGen consortium	order	Rhodospirillales	rs76784716	2	169033340	A	G	0.136039	-	0.0284399	1.31383e-06	14306	0.00159705	-	22.8808
GCST90017106	MiBioGen consortium	order	Rhodospirillales	rs77304857	4	134248015	C	A	-0.0997433	-	0.0222165	6.02033e-06	14306	0.00140717	-	20.1565
GCST90017106	MiBioGen consortium	order	Rhodospirillales	rs9813022	3	13726736	A	G	-0.0830794	-	0.0162642	3.07213e-07	14306	0.00182084	-	26.0928
GCST90017106	MiBioGen consortium	order	Rhodospirillales	rs1035406	5	119372737	G	A	-0.114725	-	0.0247994	4.07165e-06	14306	0.00149392	-	21.401
GCST90017106	MiBioGen consortium	order	Rhodospirillales	rs11591293	10	113419797	G	T	0.0722755	-	0.0158186	4.68533e-06	14306	0.00145732	-	20.8759
GCST90017106	MiBioGen consortium	order	Rhodospirillales	rs11630875	15	61775734	T	C	0.0945198	-	0.0202139	3.70382e-06	14306	0.00152625	-	21.8648
GCST90017106	MiBioGen consortium	order	Rhodospirillales	rs1549633	5	27945645	A	C	0.0996735	-	0.0216667	3.88025e-06	14306	0.00147732	-	21.1628
GCST90017106	MiBioGen consortium	order	Rhodospirillales	rs3730086	5	67577051	A	G	0.0800354	-	0.0178737	7.98252e-06	14306	0.00139981	-	20.051
GCST90017106	MiBioGen consortium	order	Rhodospirillales	rs3754624	2	225633812	C	T	0.094128	-	0.0198389	2.68368e-06	14306	0.00157131	-	22.5114
GCST90017106	MiBioGen consortium	order	Rhodospirillales	rs4278423	10	2670553	T	C	0.105215	-	0.0233778	3.98043e-06	14306	0.00141409	-	20.2557
GCST90017106	MiBioGen consortium	order	Rhodospirillales	rs55876211	3	84471266	C	T	-0.0865002	-	0.0195197	7.87318e-06	14306	0.00137099	-	19.6376
GCST90017106	MiBioGen consortium	order	Rhodospirillales	rs61933850	12	73139398	G	A	0.164663	-	0.0360285	6.99874e-06	14306	0.00145817	-	20.8881
GCST90017106	MiBioGen consortium	order	Rhodospirillales	rs7001029	8	131958403	C	T	0.120726	-	0.0260989	2.83067e-06	14306	0.00149366	-	21.3972
GCST90017106	MiBioGen consortium	order	Rhodospirillales	rs76784716	2	169033340	A	G	0.136039	-	0.0284399	1.31383e-06	14306	0.00159705	-	22.8808
GCST90017106	MiBioGen consortium	order	Rhodospirillales	rs77304857	4	134248015	C	A	-0.0997433	-	0.0222165	6.02033e-06	14306	0.00140717	-	20.1565
GCST90017106	MiBioGen consortium	order	Rhodospirillales	rs9813022	3	13726736	A	G	-0.0830794	-	0.0162642	3.07213e-07	14306	0.00182084	-	26.0928
GCST90017108	MiBioGen consortium	order	Verrucomicrobiales	rs11729256	4	95027272	T	C	0.0749798	-	0.0150177	6.73085e-07	14306	0.00173967	-	24.9277
GCST90017108	MiBioGen consortium	order	Verrucomicrobiales	rs12908520	15	97570657	G	A	0.0618926	-	0.0130946	2.17165e-06	14306	0.0015594	-	22.3405
GCST90017108	MiBioGen consortium	order	Verrucomicrobiales	rs4936098	11	130280667	G	A	-0.0648843	-	0.0135928	1.1222e-06	14306	0.00159042	-	22.7856
GCST90017108	MiBioGen consortium	order	Verrucomicrobiales	rs941682	20	31867840	G	A	-0.0631436	-	0.0143767	9.60993e-06	14306	0.00134678	-	19.2904
GCST90017110	MiBioGen consortium	phylum	Actinobacteriaphylum Actinobacteria	rs11766971	7	155002747	C	T	-0.0476376	-	0.010646	9.39918e-06	14306	0.00139785	-	20.0229
GCST90017110	MiBioGen consortium	phylum	Actinobacteriaphylum Actinobacteria	rs12528285	6	92775210	C	T	0.0809469	-	0.0180784	5.68787e-06	14306	0.00139963	-	20.0484
GCST90017110	MiBioGen consortium	phylum	Actinobacteriaphylum Actinobacteria	rs13192624	6	113129609	T	C	-0.0522862	-	0.0117742	9.32567e-06	14306	0.00137675	-	19.7202
GCST90017110	MiBioGen consortium	phylum	Actinobacteriaphylum Actinobacteria	rs1397793	5	90471451	A	G	0.0521387	-	0.0111587	3.73766e-06	14306	0.00152396	-	21.832
GCST90017110	MiBioGen consortium	phylum	Actinobacteriaphylum Actinobacteria	rs4429415	2	213756191	C	T	0.0581908	-	0.0111343	2.05145e-07	14306	0.00190589	-	27.3138
GCST90017110	MiBioGen consortium	phylum	Actinobacteriaphylum Actinobacteria	rs55888705	4	1517826	A	G	0.0534221	-	0.0109975	1.31241e-06	14306	0.00164695	-	23.5968
GCST90017110	MiBioGen consortium	phylum	Actinobacteriaphylum Actinobacteria	rs6496870	15	92467422	C	T	-0.0510777	-	0.0113809	4.61743e-06	14306	0.00140618	-	20.1423
GCST90017110	MiBioGen consortium	phylum	Actinobacteriaphylum Actinobacteria	rs6743026	2	102249583	T	C	0.0589446	-	0.0134622	9.88325e-06	14306	0.0013385	-	19.1715
GCST90017110	MiBioGen consortium	phylum	Actinobacteriaphylum Actinobacteria	rs74037001	14	23847194	G	A	-0.0819391	-	0.0165334	6.71243e-07	14306	0.00171418	-	24.5617
GCST90017110	MiBioGen consortium	phylum	Actinobacteriaphylum Actinobacteria	rs75211493	19	5300465	G	A	0.0840786	-	0.0184739	9.27193e-06	14306	0.001446	-	20.7135
GCST90017110	MiBioGen consortium	phylum	Actinobacteriaphylum Actinobacteria	rs80124826	2	239936384	T	C	-0.124191	-	0.0278566	8.75427e-06	14306	0.0013876	-	19.8758
GCST90017110	MiBioGen consortium	phylum	Actinobacteriaphylum Actinobacteria	rs8047955	16	81776768	G	A	-0.0521115	-	0.0111192	2.66201e-06	14306	0.00153319	-	21.9644
GCST90017110	MiBioGen consortium	phylum	Actinobacteriaphylum Actinobacteria	rs857444	6	14617591	C	T	0.0507315	-	0.0109885	3.80347e-06	14306	0.0014879	-	21.3147
GCST90017110	MiBioGen consortium	phylum	Actinobacteriaphylum Actinobacteria	rs9833771	3	32362998	C	T	-0.0490077	-	0.0106564	4.07437e-06	14306	0.00147641	-	21.1499
GCST90017111	MiBioGen consortium	phylum	Bacteroidetesphylum Bacteroidetes	rs111845179	14	59317502	T	C	0.104177	-	0.0213837	6.47187e-07	14306	0.00165653	-	23.7344
GCST90017111	MiBioGen consortium	phylum	Bacteroidetesphylum Bacteroidetes	rs17343978	22	27433885	A	C	-0.0556041	-	0.0120272	7.2247e-06	14306	0.00149203	-	21.3739
GCST90017111	MiBioGen consortium	phylum	Bacteroidetesphylum Bacteroidetes	rs2032750	2	53831026	C	T	0.0510857	-	0.0106804	1.70836e-06	14306	0.00159688	-	22.8783
GCST90017111	MiBioGen consortium	phylum	Bacteroidetesphylum Bacteroidetes	rs62531359	8	70916181	T	G	0.0657788	-	0.0149886	8.42326e-06	14306	0.00134465	-	19.2597
GCST90017111	MiBioGen consortium	phylum	Bacteroidetesphylum Bacteroidetes	rs62575403	9	136493820	C	T	0.145424	-	0.0311079	2.95951e-06	14306	0.00152549	-	21.854
GCST90017111	MiBioGen consortium	phylum	Bacteroidetesphylum Bacteroidetes	rs6586324	21	43942135	T	C	0.0477792	-	0.0105437	7.36885e-06	14306	0.00143354	-	20.5349
GCST90017111	MiBioGen consortium	phylum	Bacteroidetesphylum Bacteroidetes	rs72706335	1	157495438	T	C	-0.223193	-	0.0493382	7.13116e-06	14306	0.00142862	-	20.4642
GCST90017111	MiBioGen consortium	phylum	Bacteroidetesphylum Bacteroidetes	rs73512608	13	70522683	G	A	-0.123117	-	0.0236743	2.53893e-07	14306	0.00188714	-	27.0447
GCST90017111	MiBioGen consortium	phylum	Bacteroidetesphylum Bacteroidetes	rs73846128	3	89340254	A	G	-0.0664262	-	0.0133481	4.783e-07	14306	0.00172835	-	24.7651
GCST90017111	MiBioGen consortium	phylum	Bacteroidetesphylum Bacteroidetes	rs7999780	13	24963729	G	A	0.0543635	-	0.0124067	9.46651e-06	14306	0.00134049	-	19.2
GCST90017111	MiBioGen consortium	phylum	Bacteroidetesphylum Bacteroidetes	rs929878	16	74290641	T	C	0.0540001	-	0.0121526	6.51118e-06	14306	0.00137846	-	19.7447
GCST90017111	MiBioGen consortium	phylum	Bacteroidetesphylum Bacteroidetes	rs111845179	14	59317502	T	C	0.104177	-	0.0213837	6.47187e-07	14306	0.00165653	-	23.7344
GCST90017111	MiBioGen consortium	phylum	Bacteroidetesphylum Bacteroidetes	rs17343978	22	27433885	A	C	-0.0556041	-	0.0120272	7.2247e-06	14306	0.00149203	-	21.3739
GCST90017111	MiBioGen consortium	phylum	Bacteroidetesphylum Bacteroidetes	rs2032750	2	53831026	C	T	0.0510857	-	0.0106804	1.70836e-06	14306	0.00159688	-	22.8783
GCST90017111	MiBioGen consortium	phylum	Bacteroidetesphylum Bacteroidetes	rs62531359	8	70916181	T	G	0.0657788	-	0.0149886	8.42326e-06	14306	0.00134465	-	19.2597
GCST90017111	MiBioGen consortium	phylum	Bacteroidetesphylum Bacteroidetes	rs62575403	9	136493820	C	T	0.145424	-	0.0311079	2.95951e-06	14306	0.00152549	-	21.854
GCST90017111	MiBioGen consortium	phylum	Bacteroidetesphylum Bacteroidetes	rs6586324	21	43942135	T	C	0.0477792	-	0.0105437	7.36885e-06	14306	0.00143354	-	20.5349
GCST90017111	MiBioGen consortium	phylum	Bacteroidetesphylum Bacteroidetes	rs72706335	1	157495438	T	C	-0.223193	-	0.0493382	7.13116e-06	14306	0.00142862	-	20.4642
GCST90017111	MiBioGen consortium	phylum	Bacteroidetesphylum Bacteroidetes	rs73512608	13	70522683	G	A	-0.123117	-	0.0236743	2.53893e-07	14306	0.00188714	-	27.0447
GCST90017111	MiBioGen consortium	phylum	Bacteroidetesphylum Bacteroidetes	rs73846128	3	89340254	A	G	-0.0664262	-	0.0133481	4.783e-07	14306	0.00172835	-	24.7651
GCST90017111	MiBioGen consortium	phylum	Bacteroidetesphylum Bacteroidetes	rs73975615	17	6461200	G	A	-0.207163	-	0.0442629	1.20412e-06	14306	0.00152905	-	21.9051
GCST90017111	MiBioGen consortium	phylum	Bacteroidetesphylum Bacteroidetes	rs7999780	13	24963729	G	A	0.0543635	-	0.0124067	9.46651e-06	14306	0.00134049	-	19.2
GCST90017111	MiBioGen consortium	phylum	Bacteroidetesphylum Bacteroidetes	rs929878	16	74290641	T	C	0.0540001	-	0.0121526	6.51118e-06	14306	0.00137846	-	19.7447
GCST90017112	MiBioGen consortium	phylum	Cyanobacteriaphylum Cyanobacteria	rs12555298	9	110489551	G	A	0.0974327	-	0.0219351	8.0863e-06	14306	0.00137744	-	19.7301
GCST90017112	MiBioGen consortium	phylum	Cyanobacteriaphylum Cyanobacteria	rs2585223	15	100880888	T	C	0.111364	-	0.0247743	8.85727e-06	14306	0.00141064	-	20.2063
GCST90017112	MiBioGen consortium	phylum	Cyanobacteriaphylum Cyanobacteria	rs584122	6	48288456	T	C	0.151774	-	0.0326827	4.22776e-06	14306	0.00150538	-	21.5655
GCST90017112	MiBioGen consortium	phylum	Cyanobacteriaphylum Cyanobacteria	rs61972390	13	100566758	T	C	0.107346	-	0.0242469	9.11381e-06	14306	0.00136838	-	19.6001
GCST90017112	MiBioGen consortium	phylum	Cyanobacteriaphylum Cyanobacteria	rs7148504	14	100168298	T	G	-0.0800404	-	0.0176621	6.62384e-06	14306	0.00143368	-	20.5368
GCST90017112	MiBioGen consortium	phylum	Cyanobacteriaphylum Cyanobacteria	rs76531781	7	21647735	T	C	-0.231868	-	0.0493393	2.87336e-06	14306	0.00154159	-	22.0849
GCST90017112	MiBioGen consortium	phylum	Cyanobacteriaphylum Cyanobacteria	rs9864379	3	14306949	T	C	-0.138933	-	0.0268045	2.03334e-07	14306	0.00187466	-	26.8655
GCST90017116	MiBioGen consortium	phylum	Proteobacteriaphylum Proteobacteria	rs10750258	11	123997498	C	A	0.0491248	-	0.010824	8.71907e-06	14306	0.00143795	-	20.598
GCST90017116	MiBioGen consortium	phylum	Proteobacteriaphylum Proteobacteria	rs11126162	2	68086034	T	C	-0.0770689	-	0.0187079	9.25977e-06	14306	0.00118505	-	16.971
GCST90017116	MiBioGen consortium	phylum	Proteobacteriaphylum Proteobacteria	rs11715072	3	53720793	G	A	-0.0519289	-	0.0115246	6.90415e-06	14306	0.0014174	-	20.3033
GCST90017116	MiBioGen consortium	phylum	Proteobacteriaphylum Proteobacteria	rs12150865	19	43505320	C	T	0.0511615	-	0.0106407	1.54085e-06	14306	0.00161357	-	23.1178
GCST90017116	MiBioGen consortium	phylum	Proteobacteriaphylum Proteobacteria	rs12467198	2	124872681	C	T	0.0498267	-	0.011138	6.30667e-06	14306	0.00139716	-	20.0129
GCST90017116	MiBioGen consortium	phylum	Proteobacteriaphylum Proteobacteria	rs2347697	7	134388240	G	T	0.0502281	-	0.0108968	4.26914e-06	14306	0.00148318	-	21.2469
GCST90017116	MiBioGen consortium	phylum	Proteobacteriaphylum Proteobacteria	rs2532663	10	119247234	A	G	0.125578	-	0.0258034	7.4681e-07	14306	0.00165309	-	23.685
GCST90017116	MiBioGen consortium	phylum	Proteobacteriaphylum Proteobacteria	rs3890996	22	20301800	G	T	0.0474614	-	0.0105645	6.94656e-06	14306	0.00140901	-	20.1829
GCST90017116	MiBioGen consortium	phylum	Proteobacteriaphylum Proteobacteria	rs4340090	12	130331764	C	T	-0.0668162	-	0.0153387	9.9901e-06	14306	0.00132481	-	18.9752
GCST90017116	MiBioGen consortium	phylum	Proteobacteriaphylum Proteobacteria	rs6707783	2	52053891	C	T	0.0849594	-	0.0187782	8.08593e-06	14306	0.00142901	-	20.4699
GCST90017116	MiBioGen consortium	phylum	Proteobacteriaphylum Proteobacteria	rs72771021	10	13841631	C	T	0.141726	-	0.0309242	7.18092e-06	14306	0.00146625	-	21.004
GCST90017116	MiBioGen consortium	phylum	Proteobacteriaphylum Proteobacteria	rs922773	3	66318042	C	T	-0.0803778	-	0.0157851	3.67959e-07	14306	0.0018094	-	25.9285
GCST90017117	MiBioGen consortium	phylum	Tenericutesphylum Tenericutes	rs10108398	8	59440824	G	A	0.0769142	-	0.0153953	1.09001e-06	14306	0.0017419	-	24.9595
GCST90017117	MiBioGen consortium	phylum	Tenericutesphylum Tenericutes	rs11890098	2	157532549	A	G	0.074438	-	0.0153389	9.56577e-07	14306	0.00164372	-	23.5505
GCST90017117	MiBioGen consortium	phylum	Tenericutesphylum Tenericutes	rs17214486	14	97159674	C	A	0.06099	-	0.0135623	6.60861e-06	14306	0.00141182	-	20.2232
GCST90017118	MiBioGen consortium	phylum	Verrucomicrobiaphylum Verrucomicrobia	rs11252894	10	5073050	A	C	0.0784055	-	0.0162769	1.10555e-06	14306	0.00161953	-	23.2033
GCST90017118	MiBioGen consortium	phylum	Verrucomicrobiaphylum Verrucomicrobia	rs11729256	4	95027272	T	C	0.0696984	-	0.0146953	2.23404e-06	14306	0.00157018	-	22.4951
GCST90017118	MiBioGen consortium	phylum	Verrucomicrobiaphylum Verrucomicrobia	rs12512971	4	16548975	A	C	0.171057	-	0.0398053	9.81386e-06	14306	0.00128938	-	18.4672
GCST90017118	MiBioGen consortium	phylum	Verrucomicrobiaphylum Verrucomicrobia	rs12908520	15	97570657	G	A	0.0594916	-	0.012823	3.40447e-06	14306	0.00150252	-	21.5244
GCST90027753	Dutch Microbiome Project	specie	Rothia mucilaginosa	rs1576176	1	98911950	C	A	-0.168022	0.27476	0.0380378	9.99701e-06	7738	0.00251589	88.0295	19.512
GCST90027753	Dutch Microbiome Project	specie	Rothia mucilaginosa	rs17049177	2	129915467	A	G	-0.266492	0.112621	0.0540994	8.39441e-07	7738	0.00312685	111.392	24.2652
GCST90027753	Dutch Microbiome Project	specie	Rothia mucilaginosa	rs616801	1	95011698	A	G	0.239717	0.120176	0.0533128	6.91067e-06	7738	0.00260666	95.1629	20.2178
GCST90027753	Dutch Microbiome Project	specie	Rothia mucilaginosa	rs888195	12	2834412	C	G	0.161843	0.332147	0.034311	2.39403e-06	7738	0.00286786	90.954	22.2495
GCST90027753	Dutch Microbiome Project	specie	Rothia mucilaginosa	rs1576176	1	98911950	C	A	-0.168022	0.27476	0.0380378	9.99701e-06	7738	0.00251589	88.0295	19.512
GCST90027753	Dutch Microbiome Project	specie	Rothia mucilaginosa	rs17049177	2	129915467	A	G	-0.266492	0.112621	0.0540994	8.39441e-07	7738	0.00312685	111.392	24.2652
GCST90027753	Dutch Microbiome Project	specie	Rothia mucilaginosa	rs616801	1	95011698	A	G	0.239717	0.120176	0.0533128	6.91067e-06	7738	0.00260666	95.1629	20.2178
GCST90027753	Dutch Microbiome Project	specie	Rothia mucilaginosa	rs888195	12	2834412	C	G	0.161843	0.332147	0.034311	2.39403e-06	7738	0.00286786	90.954	22.2495
GCST90027756	Dutch Microbiome Project	specie	Bifidobacterium catenulatum	rs12580899	12	125409716	C	G	-0.252223	0.16696	0.0546145	3.8699e-06	7738	0.00274942	139.363	21.3282
GCST90027756	Dutch Microbiome Project	specie	Bifidobacterium catenulatum	rs35948646	3	132512280	A	G	0.220754	0.261115	0.0469154	2.53408e-06	7738	0.00285383	148.257	22.1404
GCST90027756	Dutch Microbiome Project	specie	Bifidobacterium catenulatum	rs6953241	7	6203231	G	A	-0.280431	0.143714	0.0610176	4.30884e-06	7738	0.00272296	152.688	21.1223
GCST90027756	Dutch Microbiome Project	specie	Bifidobacterium catenulatum	rs76993859	9	26245338	G	A	-0.379147	0.0665616	0.0842051	6.71073e-06	7738	0.00261388	140.702	20.274
GCST90027756	Dutch Microbiome Project	specie	Bifidobacterium catenulatum	rs79651411	5	106428974	C	T	-0.354719	0.0809987	0.0802928	9.97057e-06	7738	0.00251655	147.68	19.5171
GCST90027756	Dutch Microbiome Project	specie	Bifidobacterium catenulatum	rs80133499	18	6265012	A	C	0.388075	0.078645	0.0868196	7.82546e-06	7738	0.00257608	172.607	19.98
GCST90027758	Dutch Microbiome Project	specie	Adlercreutzia equolifaciens	rs148883344	2	16345561	A	C	0.212645	0.0848704	0.0457604	3.36915e-06	7738	0.00278358	54.7214	21.5939
GCST90027758	Dutch Microbiome Project	specie	Adlercreutzia equolifaciens	rs609909	9	12866508	C	G	-0.255589	0.946447	0.0543213	2.537e-06	7738	0.00285356	51.5699	22.1383
GCST90027758	Dutch Microbiome Project	specie	Adlercreutzia equolifaciens	rs62529678	8	84315197	A	G	0.118588	0.286471	0.0267934	9.59798e-06	7738	0.00252587	44.7326	19.5896
GCST90027758	Dutch Microbiome Project	specie	Adlercreutzia equolifaciens	rs72682613	4	122877809	T	C	-0.136352	0.186661	0.0308172	9.66518e-06	7738	0.00252419	43.9191	19.5766
GCST90027758	Dutch Microbiome Project	specie	Adlercreutzia equolifaciens	rs73546364	13	37318533	T	C	-0.221358	0.0705586	0.0481341	4.24972e-06	7738	0.00272636	50.039	21.1488
GCST90027758	Dutch Microbiome Project	specie	Adlercreutzia equolifaciens	rs7532302	1	156659768	T	C	-0.122325	0.667952	0.0253292	1.3693e-06	7738	0.00300582	51.691	23.3232
GCST90027758	Dutch Microbiome Project	specie	Adlercreutzia equolifaciens	rs9347737	6	163740322	G	A	-0.108442	0.422944	0.0244839	9.46303e-06	7738	0.0025294	44.6624	19.6171
GCST90027759	Dutch Microbiome Project	specie	Collinsella aerofaciens	rs11736801	4	72485401	T	C	-0.183639	0.0517446	0.0411616	8.14198e-06	7738	0.00256633	25.6866	19.9042
GCST90027759	Dutch Microbiome Project	specie	Collinsella aerofaciens	rs17553786	6	92192361	T	C	0.165776	0.0624097	0.0366453	6.07407e-06	7738	0.00263841	24.9605	20.4648
GCST90027759	Dutch Microbiome Project	specie	Collinsella aerofaciens	rs386274	20	55030081	A	C	0.0990318	0.220805	0.0203866	1.18765e-06	7738	0.00304103	26.195	23.5972
GCST90027759	Dutch Microbiome Project	specie	Collinsella aerofaciens	rs61877169	11	12272720	G	A	0.104615	0.166305	0.0229385	5.09882e-06	7738	0.00268148	23.5487	20.7997
GCST90027759	Dutch Microbiome Project	specie	Collinsella aerofaciens	rs61940669	12	128462574	A	G	0.146989	0.113419	0.0326009	6.52199e-06	7738	0.00262092	33.7607	20.3287
GCST90027759	Dutch Microbiome Project	specie	Collinsella aerofaciens	rs7147611	14	95024931	A	G	-0.0805696	0.655985	0.0180507	8.06232e-06	7738	0.00256874	22.7318	19.923
GCST90027759	Dutch Microbiome Project	specie	Collinsella aerofaciens	rs72774015	10	5138104	A	G	0.177381	0.0511835	0.0392824	6.31611e-06	7738	0.00262881	23.7139	20.39
GCST90027759	Dutch Microbiome Project	specie	Collinsella aerofaciens	rs72845940	17	64585285	T	G	0.124891	0.125286	0.0259236	1.45251e-06	7738	0.00299126	26.5378	23.2098
GCST90027759	Dutch Microbiome Project	specie	Collinsella aerofaciens	rs7831606	8	128455694	A	T	-0.103329	0.160938	0.0233385	9.53652e-06	7738	0.00252745	22.3716	19.6019
GCST90027760	Dutch Microbiome Project	specie	Eggerthella unclassified	rs1245457	14	27666390	T	G	-0.284764	0.92666	0.0633653	6.98956e-06	7738	0.00260386	86.2167	20.1961
GCST90027760	Dutch Microbiome Project	specie	Eggerthella unclassified	rs141306664	2	103065467	G	A	-0.345992	0.0503485	0.0762137	5.63184e-06	7738	0.00265702	89.5838	20.6094
GCST90027760	Dutch Microbiome Project	specie	Eggerthella unclassified	rs35315167	11	20188946	T	C	-0.341169	0.0508565	0.0757681	6.7061e-06	7738	0.00261405	87.9168	20.2753
GCST90027764	Dutch Microbiome Project	specie	Coprobacter fastidiosus	rs112428203	7	147486250	T	C	-0.139492	0.174616	0.0305328	4.90998e-06	7738	0.00269078	43.6343	20.8721
GCST90027764	Dutch Microbiome Project	specie	Coprobacter fastidiosus	rs12232484	17	21062412	C	T	-0.125506	0.445343	0.0237135	1.20587e-07	7738	0.00360788	60.6719	28.0116
GCST90027764	Dutch Microbiome Project	specie	Coprobacter fastidiosus	rs12463384	19	21799037	A	C	0.113367	0.373021	0.0244873	3.66294e-06	7738	0.00276295	46.7869	21.4334
GCST90027764	Dutch Microbiome Project	specie	Coprobacter fastidiosus	rs1896610	12	20347763	A	G	-0.134792	0.202817	0.0289918	3.33027e-06	7738	0.00278644	45.7189	21.6161
GCST90027764	Dutch Microbiome Project	specie	Coprobacter fastidiosus	rs2697923	11	47363215	T	G	-0.122603	0.651908	0.024144	3.81435e-07	7738	0.00332217	53.1376	25.786
GCST90027764	Dutch Microbiome Project	specie	Coprobacter fastidiosus	rs75238635	4	177157192	A	G	0.196849	0.0856002	0.0415042	2.10717e-06	7738	0.00289938	47.2135	22.4948
GCST90027764	Dutch Microbiome Project	specie	Coprobacter fastidiosus	rs112428203	7	147486250	T	C	-0.139492	0.174616	0.0305328	4.90998e-06	7738	0.00269078	43.6343	20.8721
GCST90027764	Dutch Microbiome Project	specie	Coprobacter fastidiosus	rs12232484	17	21062412	C	T	-0.125506	0.445343	0.0237135	1.20587e-07	7738	0.00360788	60.6719	28.0116
GCST90027764	Dutch Microbiome Project	specie	Coprobacter fastidiosus	rs12463384	19	21799037	A	C	0.113367	0.373021	0.0244873	3.66294e-06	7738	0.00276295	46.7869	21.4334
GCST90027764	Dutch Microbiome Project	specie	Coprobacter fastidiosus	rs1896610	12	20347763	A	G	-0.134792	0.202817	0.0289918	3.33027e-06	7738	0.00278644	45.7189	21.6161
GCST90027764	Dutch Microbiome Project	specie	Coprobacter fastidiosus	rs2697923	11	47363215	T	G	-0.122603	0.651908	0.024144	3.81435e-07	7738	0.00332217	53.1376	25.786
GCST90027764	Dutch Microbiome Project	specie	Coprobacter fastidiosus	rs75238635	4	177157192	A	G	0.196849	0.0856002	0.0415042	2.10717e-06	7738	0.00289938	47.2135	22.4948
GCST90027765	Dutch Microbiome Project	specie	Odoribacter splanchnicus	rs11111	5	37814102	C	T	-0.103454	0.183291	0.0234163	9.96047e-06	7738	0.00251679	24.8681	19.519
GCST90027765	Dutch Microbiome Project	specie	Odoribacter splanchnicus	rs2470427	12	2075984	T	C	0.0905437	0.487964	0.0184222	8.88158e-07	7738	0.00311288	31.8225	24.1565
GCST90027765	Dutch Microbiome Project	specie	Odoribacter splanchnicus	rs495710	15	46935830	T	C	-0.0921548	0.472152	0.0185091	6.39529e-07	7738	0.00319418	32.8863	24.7894
GCST90027765	Dutch Microbiome Project	specie	Odoribacter splanchnicus	rs6583351	7	186119	C	T	0.0851714	0.514788	0.0187403	5.49819e-06	7738	0.00266293	28.1365	20.6554
GCST90027765	Dutch Microbiome Project	specie	Odoribacter splanchnicus	rs7019674	9	81809148	C	T	-0.0842361	0.49146	0.0187999	7.44081e-06	7738	0.00258847	27.5359	20.0764
GCST90027765	Dutch Microbiome Project	specie	Odoribacter splanchnicus	rs11111	5	37814102	C	T	-0.103454	0.183291	0.0234163	9.96047e-06	7738	0.00251679	24.8681	19.519
GCST90027765	Dutch Microbiome Project	specie	Odoribacter splanchnicus	rs117633633	16	87943237	A	G	0.191045	0.0686066	0.0422441	6.11421e-06	7738	0.00263679	36.2533	20.4522
GCST90027765	Dutch Microbiome Project	specie	Odoribacter splanchnicus	rs13096936	3	42925008	G	A	0.109896	0.289539	0.0208761	1.40812e-07	7738	0.0035694	38.6297	27.7118
GCST90027765	Dutch Microbiome Project	specie	Odoribacter splanchnicus	rs152172	16	66912905	T	C	-0.0880651	0.420097	0.0187815	2.74631e-06	7738	0.00283399	29.3429	21.986
GCST90027765	Dutch Microbiome Project	specie	Odoribacter splanchnicus	rs2383400	4	180655477	A	G	0.0862234	0.525855	0.0189004	5.06746e-06	7738	0.00268303	28.7864	20.8117
GCST90027765	Dutch Microbiome Project	specie	Odoribacter splanchnicus	rs2470427	12	2075984	T	C	0.0905437	0.487964	0.0184222	8.88158e-07	7738	0.00311288	31.8225	24.1565
GCST90027765	Dutch Microbiome Project	specie	Odoribacter splanchnicus	rs495710	15	46935830	T	C	-0.0921548	0.472152	0.0185091	6.39529e-07	7738	0.00319418	32.8863	24.7894
GCST90027765	Dutch Microbiome Project	specie	Odoribacter splanchnicus	rs5754282	22	33176834	C	A	0.101205	0.227051	0.0224536	6.56538e-06	7738	0.00261925	27.9119	20.3157
GCST90027765	Dutch Microbiome Project	specie	Odoribacter splanchnicus	rs6583351	7	186119	C	T	0.0851714	0.514788	0.0187403	5.49819e-06	7738	0.00266293	28.1365	20.6554
GCST90027765	Dutch Microbiome Project	specie	Odoribacter splanchnicus	rs7011780	8	125596990	C	A	0.130826	0.11191	0.0292709	7.84133e-06	7738	0.00257561	26.4083	19.9763
GCST90027765	Dutch Microbiome Project	specie	Odoribacter splanchnicus	rs7019674	9	81809148	C	T	-0.0842361	0.49146	0.0187999	7.44081e-06	7738	0.00258847	27.5359	20.0764
GCST90027765	Dutch Microbiome Project	specie	Odoribacter splanchnicus	rs73619447	20	61629312	T	C	-0.172843	0.0602449	0.0389841	9.26382e-06	7738	0.0025346	26.2577	19.6575
GCST90027765	Dutch Microbiome Project	specie	Odoribacter splanchnicus	rs74682567	17	37804675	G	A	-0.201543	0.0650097	0.0417131	1.35407e-06	7738	0.00300861	38.3899	23.3448
GCST90027765	Dutch Microbiome Project	specie	Odoribacter splanchnicus	rs76880769	6	68516989	A	G	-0.187932	0.0558398	0.0419932	7.63045e-06	7738	0.00258228	28.9173	20.0283
GCST90027765	Dutch Microbiome Project	specie	Odoribacter splanchnicus	rs11111	5	37814102	C	T	-0.103454	0.183291	0.0234163	9.96047e-06	7738	0.00251679	24.8681	19.519
GCST90027765	Dutch Microbiome Project	specie	Odoribacter splanchnicus	rs117633633	16	87943237	A	G	0.191045	0.0686066	0.0422441	6.11421e-06	7738	0.00263679	36.2533	20.4522
GCST90027765	Dutch Microbiome Project	specie	Odoribacter splanchnicus	rs13096936	3	42925008	G	A	0.109896	0.289539	0.0208761	1.40812e-07	7738	0.0035694	38.6297	27.7118
GCST90027765	Dutch Microbiome Project	specie	Odoribacter splanchnicus	rs152172	16	66912905	T	C	-0.0880651	0.420097	0.0187815	2.74631e-06	7738	0.00283399	29.3429	21.986
GCST90027765	Dutch Microbiome Project	specie	Odoribacter splanchnicus	rs2383400	4	180655477	A	G	0.0862234	0.525855	0.0189004	5.06746e-06	7738	0.00268303	28.7864	20.8117
GCST90027765	Dutch Microbiome Project	specie	Odoribacter splanchnicus	rs2470427	12	2075984	T	C	0.0905437	0.487964	0.0184222	8.88158e-07	7738	0.00311288	31.8225	24.1565
GCST90027765	Dutch Microbiome Project	specie	Odoribacter splanchnicus	rs495710	15	46935830	T	C	-0.0921548	0.472152	0.0185091	6.39529e-07	7738	0.00319418	32.8863	24.7894
GCST90027765	Dutch Microbiome Project	specie	Odoribacter splanchnicus	rs5754282	22	33176834	C	A	0.101205	0.227051	0.0224536	6.56538e-06	7738	0.00261925	27.9119	20.3157
GCST90027765	Dutch Microbiome Project	specie	Odoribacter splanchnicus	rs6583351	7	186119	C	T	0.0851714	0.514788	0.0187403	5.49819e-06	7738	0.00266293	28.1365	20.6554
GCST90027765	Dutch Microbiome Project	specie	Odoribacter splanchnicus	rs7011780	8	125596990	C	A	0.130826	0.11191	0.0292709	7.84133e-06	7738	0.00257561	26.4083	19.9763
GCST90027765	Dutch Microbiome Project	specie	Odoribacter splanchnicus	rs7019674	9	81809148	C	T	-0.0842361	0.49146	0.0187999	7.44081e-06	7738	0.00258847	27.5359	20.0764
GCST90027765	Dutch Microbiome Project	specie	Odoribacter splanchnicus	rs73619447	20	61629312	T	C	-0.172843	0.0602449	0.0389841	9.26382e-06	7738	0.0025346	26.2577	19.6575
GCST90027765	Dutch Microbiome Project	specie	Odoribacter splanchnicus	rs74682567	17	37804675	G	A	-0.201543	0.0650097	0.0417131	1.35407e-06	7738	0.00300861	38.3899	23.3448
GCST90027765	Dutch Microbiome Project	specie	Odoribacter splanchnicus	rs76880769	6	68516989	A	G	-0.187932	0.0558398	0.0419932	7.63045e-06	7738	0.00258228	28.9173	20.0283
GCST90027766	Dutch Microbiome Project	specie	Parabacteroides distasonis	rs3814989	7	18634822	C	T	0.09487	0.25714	0.0208954	5.61888e-06	7738	0.00265757	26.6917	20.6137
GCST90027766	Dutch Microbiome Project	specie	Parabacteroides distasonis	rs6603134	19	8106521	G	A	-0.0823059	0.593815	0.0183647	7.40355e-06	7738	0.00258971	25.3633	20.086
GCST90027766	Dutch Microbiome Project	specie	Parabacteroides distasonis	rs6970565	7	46173126	C	T	-0.0869376	0.371978	0.0192049	5.98715e-06	7738	0.00264196	27.4151	20.4923
GCST90027766	Dutch Microbiome Project	specie	Parabacteroides distasonis	rs9343883	6	79910280	G	A	0.0862921	0.505281	0.0183785	2.66262e-06	7738	0.00284164	28.9068	22.0456
GCST90027766	Dutch Microbiome Project	specie	Parabacteroides distasonis	rs3735683	7	1025533	T	C	0.10494	0.21672	0.0220496	1.94294e-06	7738	0.00291941	29.0316	22.6507
GCST90027766	Dutch Microbiome Project	specie	Parabacteroides distasonis	rs3814989	7	18634822	C	T	0.09487	0.25714	0.0208954	5.61888e-06	7738	0.00265757	26.6917	20.6137
GCST90027766	Dutch Microbiome Project	specie	Parabacteroides distasonis	rs60248492	16	69943500	G	C	-0.187154	0.0602122	0.0388118	1.42059e-06	7738	0.00299675	30.7882	23.2526
GCST90027766	Dutch Microbiome Project	specie	Parabacteroides distasonis	rs62227335	3	140418	T	C	-0.216031	0.0539575	0.0401629	7.4948e-08	7738	0.00372601	37.0352	28.9322
GCST90027766	Dutch Microbiome Project	specie	Parabacteroides distasonis	rs6603134	19	8106521	G	A	-0.0823059	0.593815	0.0183647	7.40355e-06	7738	0.00258971	25.3633	20.086
GCST90027766	Dutch Microbiome Project	specie	Parabacteroides distasonis	rs6688656	1	166377590	G	T	-0.0827271	0.57415	0.0185553	8.25658e-06	7738	0.00256288	25.9765	19.8774
GCST90027766	Dutch Microbiome Project	specie	Parabacteroides distasonis	rs6970565	7	46173126	C	T	-0.0869376	0.371978	0.0192049	5.98715e-06	7738	0.00264196	27.4151	20.4923
GCST90027766	Dutch Microbiome Project	specie	Parabacteroides distasonis	rs7853135	9	105974249	C	T	-0.0868403	0.660589	0.0191875	6.01478e-06	7738	0.00264083	26.2493	20.4836
GCST90027766	Dutch Microbiome Project	specie	Parabacteroides distasonis	rs9343883	6	79910280	G	A	0.0862921	0.505281	0.0183785	2.66262e-06	7738	0.00284164	28.9068	22.0456
GCST90027773	Dutch Microbiome Project	specie	Paraprevotella xylaniphila	rs113640907	1	245894994	C	T	0.194644	0.11936	0.0436384	8.18163e-06	7738	0.00256515	62.1096	19.895
GCST90027773	Dutch Microbiome Project	specie	Paraprevotella xylaniphila	rs2005815	17	11186003	A	C	-0.282918	0.942274	0.0600299	2.44157e-06	7738	0.00286302	67.9539	22.2119
GCST90027773	Dutch Microbiome Project	specie	Paraprevotella xylaniphila	rs311865	14	59214448	A	G	-0.152845	0.254885	0.0318161	1.55518e-06	7738	0.00297439	69.2608	23.0786
GCST90027773	Dutch Microbiome Project	specie	Paraprevotella xylaniphila	rs3919827	4	67067806	T	G	-0.138415	0.273651	0.0313039	9.79467e-06	7738	0.00252091	59.3712	19.551
GCST90027773	Dutch Microbiome Project	specie	Paraprevotella xylaniphila	rs595638	4	127340666	T	C	-0.17446	0.836234	0.0377058	3.71219e-06	7738	0.00275968	65.0317	21.408
GCST90027773	Dutch Microbiome Project	specie	Paraprevotella xylaniphila	rs6052686	20	4594466	T	C	0.162031	0.762608	0.0354396	4.83025e-06	7738	0.00269482	74.2435	20.9035
GCST90027773	Dutch Microbiome Project	specie	Paraprevotella xylaniphila	rs61801633	1	168806253	A	G	-0.175102	0.179781	0.0365445	1.65554e-06	7738	0.00295893	70.5907	22.9582
GCST90027773	Dutch Microbiome Project	specie	Paraprevotella xylaniphila	rs62240505	22	23936314	G	T	-0.211992	0.109091	0.0473853	7.68422e-06	7738	0.00258055	68.1739	20.0148
GCST90027773	Dutch Microbiome Project	specie	Paraprevotella xylaniphila	rs6970331	7	152227594	T	C	0.127487	0.470452	0.028503	7.72111e-06	7738	0.00257936	63.1583	20.0056
GCST90027775	Dutch Microbiome Project	specie	Alistipes finegoldii	rs10829629	10	131571972	T	C	0.0813715	0.442907	0.0171055	1.96454e-06	7738	0.00291668	25.3602	22.6294
GCST90027775	Dutch Microbiome Project	specie	Alistipes finegoldii	rs111585182	22	45821518	T	G	-0.159958	0.0667949	0.0356824	7.3658e-06	7738	0.00259096	24.7552	20.0957
GCST90027775	Dutch Microbiome Project	specie	Alistipes finegoldii	rs12028677	1	112076856	T	C	-0.108937	0.158462	0.0236079	3.94158e-06	7738	0.0027449	24.5625	21.293
GCST90027775	Dutch Microbiome Project	specie	Alistipes finegoldii	rs12192901	6	1263359	A	G	0.112476	0.170872	0.0238178	2.33136e-06	7738	0.00287442	27.8303	22.3006
GCST90027775	Dutch Microbiome Project	specie	Alistipes finegoldii	rs13381124	18	25506994	G	A	0.14335	0.0754167	0.0323427	9.32653e-06	7738	0.00253294	22.2332	19.6446
GCST90027775	Dutch Microbiome Project	specie	Alistipes finegoldii	rs57119184	3	69163936	T	C	0.0878396	0.280027	0.0197668	8.83853e-06	7738	0.00254615	24.1433	19.7473
GCST90027775	Dutch Microbiome Project	specie	Alistipes finegoldii	rs60475061	6	5787678	A	G	-0.117157	0.12546	0.026068	6.98056e-06	7738	0.00260419	23.371	20.1986
GCST90027775	Dutch Microbiome Project	specie	Alistipes finegoldii	rs67032605	9	1046539	G	A	0.119297	0.138057	0.0262192	5.36476e-06	7738	0.00266897	26.2915	20.7024
GCST90027775	Dutch Microbiome Project	specie	Alistipes finegoldii	rs7962165	12	87292283	G	T	-0.0956743	0.770098	0.0206046	3.42799e-06	7738	0.00277931	25.1557	21.5607
GCST90027776	Dutch Microbiome Project	specie	Alistipes indistinctus	rs10966460	9	24786605	G	A	0.174315	0.0654922	0.0390392	8.00166e-06	7738	0.00257059	28.8806	19.9374
GCST90027776	Dutch Microbiome Project	specie	Alistipes indistinctus	rs11957434	5	156575312	A	G	0.121838	0.183824	0.0248805	9.73397e-07	7738	0.0030902	34.6128	23.9799
GCST90027776	Dutch Microbiome Project	specie	Alistipes indistinctus	rs12332306	5	63111148	T	C	0.113209	0.252514	0.0221762	3.30819e-07	7738	0.00335746	37.61	26.0608
GCST90027776	Dutch Microbiome Project	specie	Alistipes indistinctus	rs1362650	3	179137273	G	A	-0.09041	0.429872	0.019464	3.40095e-06	7738	0.00278127	31.1196	21.5759
GCST90027776	Dutch Microbiome Project	specie	Alistipes indistinctus	rs1443711	2	31394676	G	A	0.110108	0.290423	0.0239182	4.15365e-06	7738	0.00273197	38.8499	21.1924
GCST90027776	Dutch Microbiome Project	specie	Alistipes indistinctus	rs2055593	2	98992113	A	G	-0.112772	0.21357	0.0241344	2.97324e-06	7738	0.00281442	33.1901	21.8338
GCST90027776	Dutch Microbiome Project	specie	Alistipes indistinctus	rs2789623	10	8223518	G	A	0.113499	0.753944	0.023611	1.53176e-06	7738	0.00297813	37.1522	23.1076
GCST90027776	Dutch Microbiome Project	specie	Alistipes indistinctus	rs4897508	6	131630172	A	C	0.126348	0.138334	0.028377	8.48829e-06	7738	0.00255609	29.5534	19.8246
GCST90027776	Dutch Microbiome Project	specie	Alistipes indistinctus	rs62390586	5	174686892	C	G	-0.134288	0.237693	0.0252357	1.02998e-07	7738	0.00364704	50.8879	28.3168
GCST90027776	Dutch Microbiome Project	specie	Alistipes indistinctus	rs62493320	8	14707890	A	T	0.119161	0.179269	0.0253637	2.62597e-06	7738	0.00284505	32.4593	22.0721
GCST90027776	Dutch Microbiome Project	specie	Alistipes indistinctus	rs73102812	3	61320539	T	C	0.162776	0.0882641	0.0344181	2.25237e-06	7738	0.00288295	33.1311	22.367
GCST90027776	Dutch Microbiome Project	specie	Alistipes indistinctus	rs8015391	14	54954582	G	A	-0.0988055	0.296311	0.0215084	4.35231e-06	7738	0.00272049	31.6234	21.1031
GCST90027777	Dutch Microbiome Project	specie	Alistipes onderdonkii	rs11041738	11	8114103	T	C	-0.0967085	0.244794	0.0196558	8.65028e-07	7738	0.00311942	26.8439	24.2074
GCST90027777	Dutch Microbiome Project	specie	Alistipes onderdonkii	rs11104946	12	77760259	G	T	-0.0978269	0.173448	0.0217625	6.9504e-06	7738	0.00260525	21.2861	20.2069
GCST90027777	Dutch Microbiome Project	specie	Alistipes onderdonkii	rs117024060	15	55772583	A	G	-0.145622	0.0789775	0.0326046	7.95866e-06	7738	0.00257194	23.9395	19.9479
GCST90027777	Dutch Microbiome Project	specie	Alistipes onderdonkii	rs488197	9	38274267	T	C	-0.0757035	0.420306	0.0170995	9.54443e-06	7738	0.00252726	21.6649	19.6004
GCST90027777	Dutch Microbiome Project	specie	Alistipes onderdonkii	rs7660775	4	114611948	C	A	0.11056	0.12708	0.0246844	7.50188e-06	7738	0.00258648	21.0365	20.0609
GCST90027777	Dutch Microbiome Project	specie	Alistipes onderdonkii	rs7804962	7	13303509	C	T	0.0881322	0.333402	0.017565	5.23492e-07	7738	0.00324374	26.8009	25.1752
GCST90027777	Dutch Microbiome Project	specie	Alistipes onderdonkii	rs7850333	9	7518169	G	C	-0.0949791	0.203016	0.0208872	5.43538e-06	7738	0.00266575	22.6492	20.6774
GCST90027777	Dutch Microbiome Project	specie	Alistipes onderdonkii	rs8011841	14	97461817	T	C	-0.0730403	0.483236	0.0164339	8.80988e-06	7738	0.00254695	20.6672	19.7535
GCST90027777	Dutch Microbiome Project	specie	Alistipes onderdonkii	rs11041738	11	8114103	T	C	-0.0967085	0.244794	0.0196558	8.65028e-07	7738	0.00311942	26.8439	24.2074
GCST90027777	Dutch Microbiome Project	specie	Alistipes onderdonkii	rs11104946	12	77760259	G	T	-0.0978269	0.173448	0.0217625	6.9504e-06	7738	0.00260525	21.2861	20.2069
GCST90027777	Dutch Microbiome Project	specie	Alistipes onderdonkii	rs117024060	15	55772583	A	G	-0.145622	0.0789775	0.0326046	7.95866e-06	7738	0.00257194	23.9395	19.9479
GCST90027777	Dutch Microbiome Project	specie	Alistipes onderdonkii	rs488197	9	38274267	T	C	-0.0757035	0.420306	0.0170995	9.54443e-06	7738	0.00252726	21.6649	19.6004
GCST90027777	Dutch Microbiome Project	specie	Alistipes onderdonkii	rs7660775	4	114611948	C	A	0.11056	0.12708	0.0246844	7.50188e-06	7738	0.00258648	21.0365	20.0609
GCST90027777	Dutch Microbiome Project	specie	Alistipes onderdonkii	rs7804962	7	13303509	C	T	0.0881322	0.333402	0.017565	5.23492e-07	7738	0.00324374	26.8009	25.1752
GCST90027777	Dutch Microbiome Project	specie	Alistipes onderdonkii	rs7850333	9	7518169	G	C	-0.0949791	0.203016	0.0208872	5.43538e-06	7738	0.00266575	22.6492	20.6774
GCST90027777	Dutch Microbiome Project	specie	Alistipes onderdonkii	rs8011841	14	97461817	T	C	-0.0730403	0.483236	0.0164339	8.80988e-06	7738	0.00254695	20.6672	19.7535
GCST90027778	Dutch Microbiome Project	specie	Alistipes putredinis	rs143528380	4	100462085	T	C	-0.166716	0.0514353	0.0370242	6.70363e-06	7738	0.00261415	21.0382	20.276
GCST90027778	Dutch Microbiome Project	specie	Alistipes putredinis	rs2241820	12	54394497	T	C	-0.077173	0.560013	0.0163185	2.25419e-06	7738	0.0028827	22.7715	22.3651
GCST90027778	Dutch Microbiome Project	specie	Alistipes putredinis	rs3118528	9	137338430	G	A	-0.0933371	0.403079	0.0210221	8.99788e-06	7738	0.00254176	32.5677	19.7132
GCST90027778	Dutch Microbiome Project	specie	Alistipes putredinis	rs6459977	7	155797686	G	A	-0.0834013	0.693191	0.0188709	9.8894e-06	7738	0.00251854	22.9562	19.5326
GCST90027778	Dutch Microbiome Project	specie	Alistipes putredinis	rs6489044	12	126554565	C	T	-0.077538	0.658809	0.0171743	6.33841e-06	7738	0.00262792	20.9656	20.3831
GCST90027778	Dutch Microbiome Project	specie	Alistipes putredinis	rs77715803	14	37075839	A	G	-0.102709	0.149407	0.0228548	6.98972e-06	7738	0.00260383	20.798	20.1959
GCST90027778	Dutch Microbiome Project	specie	Alistipes putredinis	rs874372	10	98247143	G	C	0.112555	0.879288	0.0250319	6.90924e-06	7738	0.00260671	20.8606	20.2182
GCST90027779	Dutch Microbiome Project	specie	Alistipes senegalensis	rs13381162	18	56945042	T	G	0.0903404	0.319755	0.0195139	3.66488e-06	7738	0.00276285	27.5637	21.4326
GCST90027779	Dutch Microbiome Project	specie	Alistipes senegalensis	rs13393033	2	6718574	T	C	-0.0878362	0.338139	0.0188258	3.07503e-06	7738	0.0028061	26.8076	21.7691
GCST90027779	Dutch Microbiome Project	specie	Alistipes senegalensis	rs3786306	18	11879825	T	C	-0.110537	0.193602	0.0250167	9.93757e-06	7738	0.00251735	29.6266	19.5234
GCST90027779	Dutch Microbiome Project	specie	Alistipes senegalensis	rs4935713	10	52259742	T	C	0.0939735	0.233758	0.0210477	8.01475e-06	7738	0.0025702	24.5508	19.9343
GCST90027779	Dutch Microbiome Project	specie	Alistipes senegalensis	rs56168514	12	89922621	G	A	0.141409	0.0982975	0.029828	2.12848e-06	7738	0.00289687	27.52	22.4753
GCST90027779	Dutch Microbiome Project	specie	Alistipes senegalensis	rs592284	10	117132048	T	G	-0.12505	0.882034	0.028126	8.74561e-06	7738	0.00254875	25.2564	19.7675
GCST90027779	Dutch Microbiome Project	specie	Alistipes senegalensis	rs7155195	14	86046850	C	T	-0.09121	0.572076	0.0186142	9.58208e-07	7738	0.0030941	31.6391	24.0102
GCST90027779	Dutch Microbiome Project	specie	Alistipes senegalensis	rs72643019	13	88663116	A	G	0.17014	0.0624043	0.0376019	6.04589e-06	7738	0.00263954	26.2944	20.4736
GCST90027779	Dutch Microbiome Project	specie	Alistipes senegalensis	rs73083250	3	195951391	A	G	-0.0999442	0.20771	0.0222453	7.02813e-06	7738	0.0026025	25.5172	20.1855
GCST90027779	Dutch Microbiome Project	specie	Alistipes senegalensis	rs7944200	11	28702277	T	C	-0.0860419	0.595764	0.0178153	1.36767e-06	7738	0.00300614	27.6839	23.3256
GCST90027779	Dutch Microbiome Project	specie	Alistipes senegalensis	rs852540	7	5592436	A	G	0.137914	0.0885402	0.0311773	9.7089e-06	7738	0.00252305	23.8219	19.5677
GCST90027779	Dutch Microbiome Project	specie	Alistipes senegalensis	rs9573198	13	74008908	C	G	0.103765	0.180697	0.0230625	6.81773e-06	7738	0.00260998	24.7418	20.2437
GCST90027780	Dutch Microbiome Project	specie	Alistipes shahii	rs11161058	14	29958756	T	C	-0.0800937	0.483784	0.0170429	2.60741e-06	7738	0.00284679	24.8668	22.0856
GCST90027780	Dutch Microbiome Project	specie	Alistipes shahii	rs12134195	1	66851542	C	A	-0.134691	0.0858402	0.0299956	7.10984e-06	7738	0.00259965	22.0889	20.1633
GCST90027780	Dutch Microbiome Project	specie	Alistipes shahii	rs17070727	8	4453705	A	G	0.12916	0.0950225	0.0289128	7.92392e-06	7738	0.002573	22.2595	19.9561
GCST90027780	Dutch Microbiome Project	specie	Alistipes shahii	rs1728059	2	84941232	C	T	-0.0882622	0.265891	0.0187952	2.65314e-06	7738	0.00284252	23.5984	22.0524
GCST90027780	Dutch Microbiome Project	specie	Alistipes shahii	rs34355813	3	113301686	C	T	-0.168088	0.0544599	0.0371934	6.20497e-06	7738	0.00263318	22.5758	20.424
GCST90027780	Dutch Microbiome Project	specie	Alistipes shahii	rs34990336	9	110273582	G	A	0.0948989	0.209323	0.0210221	6.35463e-06	7738	0.00262731	23.1303	20.3784
GCST90027780	Dutch Microbiome Project	specie	Alistipes shahii	rs4693197	4	88801072	A	G	0.115968	0.134327	0.0241116	1.51224e-06	7738	0.00298134	24.2717	23.1326
GCST90027780	Dutch Microbiome Project	specie	Alistipes shahii	rs6508629	18	27557607	T	C	-0.102602	0.159404	0.022689	6.12294e-06	7738	0.00263644	21.8863	20.4494
GCST90027780	Dutch Microbiome Project	specie	Alistipes shahii	rs7043141	9	23442387	T	G	0.113549	0.134128	0.0245784	3.8399e-06	7738	0.00275135	23.2375	21.3432
GCST90027780	Dutch Microbiome Project	specie	Alistipes shahii	rs79555856	6	6545643	C	T	-0.131509	0.101322	0.029628	9.05086e-06	7738	0.0025403	24.4419	19.7018
GCST90027780	Dutch Microbiome Project	specie	Alistipes shahii	rs9886784	9	1521204	C	A	0.0887528	0.772554	0.0199667	8.78759e-06	7738	0.00254758	21.4744	19.7584
GCST90027780	Dutch Microbiome Project	specie	Alistipes shahii	rs11161058	14	29958756	T	C	-0.0800937	0.483784	0.0170429	2.60741e-06	7738	0.00284679	24.8668	22.0856
GCST90027780	Dutch Microbiome Project	specie	Alistipes shahii	rs12134195	1	66851542	C	A	-0.134691	0.0858402	0.0299956	7.10984e-06	7738	0.00259965	22.0889	20.1633
GCST90027780	Dutch Microbiome Project	specie	Alistipes shahii	rs17070727	8	4453705	A	G	0.12916	0.0950225	0.0289128	7.92392e-06	7738	0.002573	22.2595	19.9561
GCST90027780	Dutch Microbiome Project	specie	Alistipes shahii	rs1728059	2	84941232	C	T	-0.0882622	0.265891	0.0187952	2.65314e-06	7738	0.00284252	23.5984	22.0524
GCST90027780	Dutch Microbiome Project	specie	Alistipes shahii	rs34355813	3	113301686	C	T	-0.168088	0.0544599	0.0371934	6.20497e-06	7738	0.00263318	22.5758	20.424
GCST90027780	Dutch Microbiome Project	specie	Alistipes shahii	rs34990336	9	110273582	G	A	0.0948989	0.209323	0.0210221	6.35463e-06	7738	0.00262731	23.1303	20.3784
GCST90027780	Dutch Microbiome Project	specie	Alistipes shahii	rs4693197	4	88801072	A	G	0.115968	0.134327	0.0241116	1.51224e-06	7738	0.00298134	24.2717	23.1326
GCST90027780	Dutch Microbiome Project	specie	Alistipes shahii	rs6508629	18	27557607	T	C	-0.102602	0.159404	0.022689	6.12294e-06	7738	0.00263644	21.8863	20.4494
GCST90027780	Dutch Microbiome Project	specie	Alistipes shahii	rs7043141	9	23442387	T	G	0.113549	0.134128	0.0245784	3.8399e-06	7738	0.00275135	23.2375	21.3432
GCST90027780	Dutch Microbiome Project	specie	Alistipes shahii	rs79555856	6	6545643	C	T	-0.131509	0.101322	0.029628	9.05086e-06	7738	0.0025403	24.4419	19.7018
GCST90027780	Dutch Microbiome Project	specie	Alistipes shahii	rs9886784	9	1521204	C	A	0.0887528	0.772554	0.0199667	8.78759e-06	7738	0.00254758	21.4744	19.7584
GCST90027788	Dutch Microbiome Project	specie	Flavonifractor plautii	rs13061928	3	2932365	G	A	-0.17875	0.192297	0.0393115	5.44114e-06	7738	0.00266549	77.5523	20.6753
GCST90027788	Dutch Microbiome Project	specie	Flavonifractor plautii	rs1872436	12	57322492	T	C	-0.181533	0.191344	0.0369281	8.83995e-07	7738	0.00311405	79.7054	24.1656
GCST90027788	Dutch Microbiome Project	specie	Flavonifractor plautii	rs5768347	22	48492960	G	T	-0.1688	0.823431	0.0378678	8.2882e-06	7738	0.00256197	64.6318	19.8703
GCST90027788	Dutch Microbiome Project	specie	Flavonifractor plautii	rs77544959	11	39603353	A	G	-0.149358	0.285411	0.0329458	5.8031e-06	7738	0.00264965	71.0396	20.5521
GCST90027788	Dutch Microbiome Project	specie	Flavonifractor plautii	rs9513795	13	101402225	T	C	0.159167	0.203817	0.0358491	8.99933e-06	7738	0.00254172	64.1345	19.7129
GCST90027788	Dutch Microbiome Project	specie	Flavonifractor plautii	rs9848037	3	55796723	G	A	0.149789	0.739047	0.0333494	7.07278e-06	7738	0.00260098	67.5329	20.1736
GCST90027789	Dutch Microbiome Project	specie	Pseudoflavonifractor capillosus	rs10236678	7	134549927	A	G	0.134283	0.747711	0.0280654	1.71281e-06	7738	0.00295053	52.9889	22.8928
GCST90027789	Dutch Microbiome Project	specie	Pseudoflavonifractor capillosus	rs11074766	16	26304777	T	C	0.130159	0.243533	0.0284269	4.67789e-06	7738	0.0027027	48.5917	20.9647
GCST90027789	Dutch Microbiome Project	specie	Pseudoflavonifractor capillosus	rs1182140	7	2964863	G	A	-0.140145	0.801962	0.0309654	6.01492e-06	7738	0.00264081	48.5648	20.4834
GCST90027789	Dutch Microbiome Project	specie	Pseudoflavonifractor capillosus	rs4352232	2	88848180	G	C	-0.128058	0.316327	0.0266047	1.48399e-06	7738	0.00298594	55.2632	23.1684
GCST90027789	Dutch Microbiome Project	specie	Pseudoflavonifractor capillosus	rs4424244	8	74434869	C	T	0.121481	0.352337	0.0253566	1.66027e-06	7738	0.00295823	52.4572	22.9527
GCST90027789	Dutch Microbiome Project	specie	Pseudoflavonifractor capillosus	rs6761789	2	145252729	G	T	0.2182	0.0701702	0.0489312	8.22205e-06	7738	0.00256393	48.3636	19.8856
GCST90027789	Dutch Microbiome Project	specie	Pseudoflavonifractor capillosus	rs6778836	3	168587709	A	T	-0.126056	0.72267	0.0266972	2.33905e-06	7738	0.00287362	49.589	22.2944
GCST90027789	Dutch Microbiome Project	specie	Pseudoflavonifractor capillosus	rs74412941	2	200913546	C	A	-0.225163	0.0628039	0.0506251	8.6816e-06	7738	0.00255057	46.447	19.7816
GCST90027789	Dutch Microbiome Project	specie	Pseudoflavonifractor capillosus	rs75202637	4	163822623	G	A	0.263588	0.0637073	0.0579255	5.35279e-06	7738	0.00266953	64.6567	20.7067
GCST90027789	Dutch Microbiome Project	specie	Pseudoflavonifractor capillosus	rs7790846	7	50424061	G	A	-0.121291	0.722492	0.0266576	5.36574e-06	7738	0.00266893	45.9073	20.7021
GCST90027789	Dutch Microbiome Project	specie	Pseudoflavonifractor capillosus	rs7990301	13	34382060	T	C	0.110327	0.53636	0.0237438	3.37513e-06	7738	0.00278315	47.1177	21.5905
GCST90027791	Dutch Microbiome Project	specie	Eubacterium hallii	rs10014686	4	174600551	A	G	0.203012	0.0943997	0.0407635	6.35053e-07	7738	0.0031959	54.8995	24.8028
GCST90027791	Dutch Microbiome Project	specie	Eubacterium hallii	rs1330325	9	21265197	A	T	0.108309	0.384105	0.0241615	7.36936e-06	7738	0.00259083	43.1767	20.0947
GCST90027791	Dutch Microbiome Project	specie	Eubacterium hallii	rs17749540	22	37367536	T	C	-0.180458	0.148921	0.0357931	4.61456e-07	7738	0.00327501	64.3909	25.4187
GCST90027791	Dutch Microbiome Project	specie	Eubacterium hallii	rs1952183	14	89844111	G	A	-0.10882	0.503271	0.023893	5.25122e-06	7738	0.00267422	46.0749	20.7432
GCST90027791	Dutch Microbiome Project	specie	Eubacterium hallii	rs2901343	10	124457906	T	C	-0.111962	0.430528	0.0235768	2.04607e-06	7738	0.00290664	47.8453	22.5513
GCST90027791	Dutch Microbiome Project	specie	Eubacterium hallii	rs4692552	4	169764631	C	T	0.122241	0.263581	0.0276396	9.74855e-06	7738	0.00252207	45.1384	19.5601
GCST90027791	Dutch Microbiome Project	specie	Eubacterium hallii	rs6487088	12	20588382	T	C	-0.144302	0.819447	0.0309629	3.15457e-06	7738	0.0027998	47.9624	21.7201
GCST90027791	Dutch Microbiome Project	specie	Eubacterium hallii	rs10014686	4	174600551	A	G	0.203012	0.0943997	0.0407635	6.35053e-07	7738	0.0031959	54.8995	24.8028
GCST90027791	Dutch Microbiome Project	specie	Eubacterium hallii	rs10848037	12	130703322	C	T	-0.159119	0.127875	0.0352394	6.32033e-06	7738	0.00262862	43.9354	20.3886
GCST90027791	Dutch Microbiome Project	specie	Eubacterium hallii	rs1330325	9	21265197	A	T	0.108309	0.384105	0.0241615	7.36936e-06	7738	0.00259083	43.1767	20.0947
GCST90027791	Dutch Microbiome Project	specie	Eubacterium hallii	rs17749540	22	37367536	T	C	-0.180458	0.148921	0.0357931	4.61456e-07	7738	0.00327501	64.3909	25.4187
GCST90027791	Dutch Microbiome Project	specie	Eubacterium hallii	rs1952183	14	89844111	G	A	-0.10882	0.503271	0.023893	5.25122e-06	7738	0.00267422	46.0749	20.7432
GCST90027791	Dutch Microbiome Project	specie	Eubacterium hallii	rs2871118	21	43184320	A	G	0.115938	0.276078	0.0258467	7.2706e-06	7738	0.00259416	41.7889	20.1206
GCST90027791	Dutch Microbiome Project	specie	Eubacterium hallii	rs2901343	10	124457906	T	C	-0.111962	0.430528	0.0235768	2.04607e-06	7738	0.00290664	47.8453	22.5513
GCST90027791	Dutch Microbiome Project	specie	Eubacterium hallii	rs4692552	4	169764631	C	T	0.122241	0.263581	0.0276396	9.74855e-06	7738	0.00252207	45.1384	19.5601
GCST90027791	Dutch Microbiome Project	specie	Eubacterium hallii	rs62468608	7	78170494	C	A	0.172603	0.116486	0.0376243	4.48518e-06	7738	0.00271309	47.7311	21.0455
GCST90027791	Dutch Microbiome Project	specie	Eubacterium hallii	rs6487088	12	20588382	T	C	-0.144302	0.819447	0.0309629	3.15457e-06	7738	0.0027998	47.9624	21.7201
GCST90027791	Dutch Microbiome Project	specie	Eubacterium hallii	rs73443336	22	50940762	G	A	-0.140422	0.219245	0.029329	1.68616e-06	7738	0.00295443	52.5779	22.9232
GCST90027791	Dutch Microbiome Project	specie	Eubacterium hallii	rs10014686	4	174600551	A	G	0.203012	0.0943997	0.0407635	6.35053e-07	7738	0.0031959	54.8995	24.8028
GCST90027791	Dutch Microbiome Project	specie	Eubacterium hallii	rs10848037	12	130703322	C	T	-0.159119	0.127875	0.0352394	6.32033e-06	7738	0.00262862	43.9354	20.3886
GCST90027791	Dutch Microbiome Project	specie	Eubacterium hallii	rs1330325	9	21265197	A	T	0.108309	0.384105	0.0241615	7.36936e-06	7738	0.00259083	43.1767	20.0947
GCST90027791	Dutch Microbiome Project	specie	Eubacterium hallii	rs17749540	22	37367536	T	C	-0.180458	0.148921	0.0357931	4.61456e-07	7738	0.00327501	64.3909	25.4187
GCST90027791	Dutch Microbiome Project	specie	Eubacterium hallii	rs1952183	14	89844111	G	A	-0.10882	0.503271	0.023893	5.25122e-06	7738	0.00267422	46.0749	20.7432
GCST90027791	Dutch Microbiome Project	specie	Eubacterium hallii	rs2871118	21	43184320	A	G	0.115938	0.276078	0.0258467	7.2706e-06	7738	0.00259416	41.7889	20.1206
GCST90027791	Dutch Microbiome Project	specie	Eubacterium hallii	rs2901343	10	124457906	T	C	-0.111962	0.430528	0.0235768	2.04607e-06	7738	0.00290664	47.8453	22.5513
GCST90027791	Dutch Microbiome Project	specie	Eubacterium hallii	rs4692552	4	169764631	C	T	0.122241	0.263581	0.0276396	9.74855e-06	7738	0.00252207	45.1384	19.5601
GCST90027791	Dutch Microbiome Project	specie	Eubacterium hallii	rs62468608	7	78170494	C	A	0.172603	0.116486	0.0376243	4.48518e-06	7738	0.00271309	47.7311	21.0455
GCST90027791	Dutch Microbiome Project	specie	Eubacterium hallii	rs6487088	12	20588382	T	C	-0.144302	0.819447	0.0309629	3.15457e-06	7738	0.0027998	47.9624	21.7201
GCST90027791	Dutch Microbiome Project	specie	Eubacterium hallii	rs73443336	22	50940762	G	A	-0.140422	0.219245	0.029329	1.68616e-06	7738	0.00295443	52.5779	22.9232
GCST90027792	Dutch Microbiome Project	specie	Eubacterium ramulus	rs10848471	12	1510640	A	C	0.144177	0.205093	0.0306873	2.62374e-06	7738	0.00284525	52.7909	22.0737
GCST90027792	Dutch Microbiome Project	specie	Eubacterium ramulus	rs10961097	9	13514253	T	C	-0.149816	0.145585	0.0337994	9.31472e-06	7738	0.00253326	43.439	19.6471
GCST90027792	Dutch Microbiome Project	specie	Eubacterium ramulus	rs113157937	3	62371898	T	C	0.213265	0.0862479	0.0456803	3.03194e-06	7738	0.00280959	55.8582	21.7962
GCST90027792	Dutch Microbiome Project	specie	Eubacterium ramulus	rs12474753	2	114128721	T	C	0.243283	0.0630051	0.0527119	3.92473e-06	7738	0.00274597	54.4413	21.3013
GCST90027792	Dutch Microbiome Project	specie	Eubacterium ramulus	rs12935244	16	62133341	C	A	-0.124334	0.363694	0.0241866	2.73867e-07	7738	0.00340434	55.7503	26.4259
GCST90027792	Dutch Microbiome Project	specie	Eubacterium ramulus	rs2368038	3	193755011	T	A	0.13135	0.226705	0.0293294	7.51934e-06	7738	0.00258591	47.0813	20.0564
GCST90027792	Dutch Microbiome Project	specie	Eubacterium ramulus	rs6590368	11	129090852	T	C	0.12484	0.755115	0.0277199	6.68098e-06	7738	0.00261499	44.8477	20.2826
GCST90027792	Dutch Microbiome Project	specie	Eubacterium ramulus	rs6731499	2	174711730	G	A	-0.114822	0.320232	0.0256509	7.59329e-06	7738	0.00258348	44.6603	20.0376
GCST90027792	Dutch Microbiome Project	specie	Eubacterium ramulus	rs75578397	8	60851737	A	T	0.177351	0.101482	0.0398192	8.43277e-06	7738	0.00255772	44.6301	19.8373
GCST90027792	Dutch Microbiome Project	specie	Eubacterium ramulus	rs9804152	1	158518939	C	T	-0.134336	0.741779	0.0275221	1.05536e-06	7738	0.00307022	53.853	23.8244
GCST90027794	Dutch Microbiome Project	specie	Eubacterium siraeum	rs11002091	10	78984504	C	T	0.0879087	0.379164	0.0195012	6.54862e-06	7738	0.0026199	28.2486	20.3208
GCST90027794	Dutch Microbiome Project	specie	Eubacterium siraeum	rs117632297	14	80463424	A	G	-0.172677	0.063938	0.0388452	8.7789e-06	7738	0.00254783	27.7097	19.7603
GCST90027794	Dutch Microbiome Project	specie	Eubacterium siraeum	rs13040204	20	57224053	G	A	0.117823	0.216899	0.0255187	3.8909e-06	7738	0.00274809	36.6551	21.3178
GCST90027794	Dutch Microbiome Project	specie	Eubacterium siraeum	rs1358421	2	49754547	A	G	0.0902218	0.351206	0.0197074	4.6931e-06	7738	0.00270192	28.804	20.9587
GCST90027794	Dutch Microbiome Project	specie	Eubacterium siraeum	rs2660277	18	11010141	G	T	-0.0930074	0.449167	0.0188939	8.53945e-07	7738	0.00312261	33.2562	24.2321
GCST90027794	Dutch Microbiome Project	specie	Eubacterium siraeum	rs2717881	7	25210734	A	T	0.165026	0.926897	0.0370288	8.32319e-06	7738	0.00256092	28.6565	19.8621
GCST90027794	Dutch Microbiome Project	specie	Eubacterium siraeum	rs28706788	5	159575028	A	G	0.0829043	0.540016	0.0185813	8.13149e-06	7738	0.00256667	26.5055	19.9068
GCST90027794	Dutch Microbiome Project	specie	Eubacterium siraeum	rs2906787	7	112137676	C	T	0.172041	0.93652	0.0385918	8.27389e-06	7738	0.00256238	27.3209	19.8735
GCST90027794	Dutch Microbiome Project	specie	Eubacterium siraeum	rs35239958	3	144169280	C	T	0.0892958	0.320066	0.0199528	7.62851e-06	7738	0.00258235	26.9417	20.0288
GCST90027794	Dutch Microbiome Project	specie	Eubacterium siraeum	rs544964	19	37409561	G	A	-0.0849199	0.573552	0.0189097	7.09545e-06	7738	0.00260017	27.3867	20.1674
GCST90027794	Dutch Microbiome Project	specie	Eubacterium siraeum	rs66806908	3	196553260	G	C	0.136893	0.889921	0.03086	9.16727e-06	7738	0.00253718	28.5077	19.6775
GCST90027794	Dutch Microbiome Project	specie	Eubacterium siraeum	rs74413687	17	63315851	A	G	0.162183	0.0728206	0.0360487	6.82747e-06	7738	0.00260964	27.5753	20.241
GCST90027794	Dutch Microbiome Project	specie	Eubacterium siraeum	rs8050653	16	82300059	G	A	-0.085848	0.434569	0.0193864	9.49905e-06	7738	0.00252843	28.1204	19.6095
GCST90027794	Dutch Microbiome Project	specie	Eubacterium siraeum	rs9805811	13	114744475	G	A	-0.0971784	0.730185	0.0208476	3.14116e-06	7738	0.00280087	28.8938	21.7284
GCST90027794	Dutch Microbiome Project	specie	Eubacterium siraeum	rs11002091	10	78984504	C	T	0.0879087	0.379164	0.0195012	6.54862e-06	7738	0.0026199	28.2486	20.3208
GCST90027794	Dutch Microbiome Project	specie	Eubacterium siraeum	rs117632297	14	80463424	A	G	-0.172677	0.063938	0.0388452	8.7789e-06	7738	0.00254783	27.7097	19.7603
GCST90027794	Dutch Microbiome Project	specie	Eubacterium siraeum	rs13040204	20	57224053	G	A	0.117823	0.216899	0.0255187	3.8909e-06	7738	0.00274809	36.6551	21.3178
GCST90027794	Dutch Microbiome Project	specie	Eubacterium siraeum	rs1358421	2	49754547	A	G	0.0902218	0.351206	0.0197074	4.6931e-06	7738	0.00270192	28.804	20.9587
GCST90027794	Dutch Microbiome Project	specie	Eubacterium siraeum	rs2660277	18	11010141	G	T	-0.0930074	0.449167	0.0188939	8.53945e-07	7738	0.00312261	33.2562	24.2321
GCST90027794	Dutch Microbiome Project	specie	Eubacterium siraeum	rs2717881	7	25210734	A	T	0.165026	0.926897	0.0370288	8.32319e-06	7738	0.00256092	28.6565	19.8621
GCST90027794	Dutch Microbiome Project	specie	Eubacterium siraeum	rs28706788	5	159575028	A	G	0.0829043	0.540016	0.0185813	8.13149e-06	7738	0.00256667	26.5055	19.9068
GCST90027794	Dutch Microbiome Project	specie	Eubacterium siraeum	rs2906787	7	112137676	C	T	0.172041	0.93652	0.0385918	8.27389e-06	7738	0.00256238	27.3209	19.8735
GCST90027794	Dutch Microbiome Project	specie	Eubacterium siraeum	rs35239958	3	144169280	C	T	0.0892958	0.320066	0.0199528	7.62851e-06	7738	0.00258235	26.9417	20.0288
GCST90027794	Dutch Microbiome Project	specie	Eubacterium siraeum	rs544964	19	37409561	G	A	-0.0849199	0.573552	0.0189097	7.09545e-06	7738	0.00260017	27.3867	20.1674
GCST90027794	Dutch Microbiome Project	specie	Eubacterium siraeum	rs66806908	3	196553260	G	C	0.136893	0.889921	0.03086	9.16727e-06	7738	0.00253718	28.5077	19.6775
GCST90027794	Dutch Microbiome Project	specie	Eubacterium siraeum	rs74413687	17	63315851	A	G	0.162183	0.0728206	0.0360487	6.82747e-06	7738	0.00260964	27.5753	20.241
GCST90027794	Dutch Microbiome Project	specie	Eubacterium siraeum	rs8050653	16	82300059	G	A	-0.085848	0.434569	0.0193864	9.49905e-06	7738	0.00252843	28.1204	19.6095
GCST90027794	Dutch Microbiome Project	specie	Eubacterium siraeum	rs9805811	13	114744475	G	A	-0.0971784	0.730185	0.0208476	3.14116e-06	7738	0.00280087	28.8938	21.7284
GCST90027797	Dutch Microbiome Project	specie	Faecalibacterium prausnitzii	rs10113323	8	59554706	G	A	0.0795663	0.295397	0.0179591	9.40546e-06	7738	0.00253088	20.441	19.6286
GCST90027797	Dutch Microbiome Project	specie	Faecalibacterium prausnitzii	rs12197028	6	102128843	G	A	0.14457	0.0859036	0.0321715	6.99874e-06	7738	0.00260355	25.4762	20.1936
GCST90027797	Dutch Microbiome Project	specie	Faecalibacterium prausnitzii	rs840787	2	65775890	G	C	-0.0765503	0.372348	0.0167178	4.67305e-06	7738	0.00270298	21.2471	20.967
GCST90027797	Dutch Microbiome Project	specie	Faecalibacterium prausnitzii	rs10113323	8	59554706	G	A	0.0795663	0.295397	0.0179591	9.40546e-06	7738	0.00253088	20.441	19.6286
GCST90027797	Dutch Microbiome Project	specie	Faecalibacterium prausnitzii	rs12197028	6	102128843	G	A	0.14457	0.0859036	0.0321715	6.99874e-06	7738	0.00260355	25.4762	20.1936
GCST90027797	Dutch Microbiome Project	specie	Faecalibacterium prausnitzii	rs840787	2	65775890	G	C	-0.0765503	0.372348	0.0167178	4.67305e-06	7738	0.00270298	21.2471	20.967
GCST90027798	Dutch Microbiome Project	specie	Ruminococcaceae bacterium D16	rs3916427	9	113929557	C	T	-0.16395	0.534825	0.0356699	4.30051e-06	7738	0.00272344	104.869	21.1261
GCST90027798	Dutch Microbiome Project	specie	Ruminococcaceae bacterium D16	rs4416113	18	42991796	A	G	0.326474	0.0723921	0.069477	2.61409e-06	7738	0.00284617	112.347	22.0808
GCST90027798	Dutch Microbiome Project	specie	Ruminococcaceae bacterium D16	rs570295	6	12732095	G	A	0.191415	0.604353	0.0365822	1.67271e-07	7738	0.00352664	137.967	27.3787
GCST90027801	Dutch Microbiome Project	specie	Ruminococcus lactaris	rs1878735	9	109873993	A	C	-0.138437	0.169658	0.0296275	2.97434e-06	7738	0.00281432	41.9985	21.833
GCST90027801	Dutch Microbiome Project	specie	Ruminococcus lactaris	rs495828	9	136154867	T	G	-0.12357	0.209253	0.0273732	6.3536e-06	7738	0.00262734	39.29	20.3786
GCST90027801	Dutch Microbiome Project	specie	Ruminococcus lactaris	rs7148318	14	51325748	A	G	-0.107625	0.702401	0.0242863	9.35815e-06	7738	0.00253213	37.6442	19.6383
GCST90027801	Dutch Microbiome Project	specie	Ruminococcus lactaris	rs72698095	4	183252248	G	C	-0.147336	0.162094	0.0328679	7.37157e-06	7738	0.00259078	45.8876	20.0943
GCST90027801	Dutch Microbiome Project	specie	Ruminococcus lactaris	rs76021913	3	195464261	C	A	-0.279535	0.0553618	0.0611054	4.77046e-06	7738	0.00269789	63.7468	20.9273
GCST90027801	Dutch Microbiome Project	specie	Ruminococcus lactaris	rs7851638	9	13793758	G	A	0.203009	0.917481	0.0421875	1.49386e-06	7738	0.00298434	48.5788	23.156
GCST90027804	Dutch Microbiome Project	specie	Holdemania filiformis	rs113638576	5	176756088	T	C	-0.215824	0.126007	0.0477445	6.17206e-06	7738	0.00263445	80.1913	20.434
GCST90027804	Dutch Microbiome Project	specie	Holdemania filiformis	rs72661091	4	73899661	A	G	0.288519	0.0672399	0.0588297	9.37562e-07	7738	0.00309949	81.6302	24.0522
GCST90027804	Dutch Microbiome Project	specie	Holdemania filiformis	rs77053869	4	110562960	G	A	-0.273887	0.0675044	0.0617996	9.34265e-06	7738	0.00253253	73.7546	19.6414
GCST90027805	Dutch Microbiome Project	specie	Holdemania unclassified	rs10123164	9	36824996	T	C	0.137606	0.647324	0.0300273	4.59018e-06	7738	0.00270737	67.4668	21.0011
GCST90027805	Dutch Microbiome Project	specie	Holdemania unclassified	rs10247831	7	11693688	G	A	0.133172	0.615183	0.0300588	9.40633e-06	7738	0.00253085	65.5078	19.6283
GCST90027805	Dutch Microbiome Project	specie	Holdemania unclassified	rs117158611	6	69985869	G	C	0.29794	0.0507184	0.0666812	7.8906e-06	7738	0.00257404	66.6949	19.9641
GCST90027805	Dutch Microbiome Project	specie	Holdemania unclassified	rs28368536	1	82519686	C	G	-0.221532	0.097132	0.0478625	3.68307e-06	7738	0.00276162	67.1677	21.4231
GCST90027805	Dutch Microbiome Project	specie	Holdemania unclassified	rs310007	16	81473711	C	T	0.216045	0.100313	0.0485407	8.555e-06	7738	0.00255417	65.7291	19.8096
GCST90027805	Dutch Microbiome Project	specie	Holdemania unclassified	rs4922067	8	19464314	C	G	0.165669	0.211977	0.0355918	3.24467e-06	7738	0.00279288	71.5908	21.6662
GCST90027805	Dutch Microbiome Project	specie	Holdemania unclassified	rs67887362	7	43236240	C	A	0.204196	0.117421	0.046059	9.27748e-06	7738	0.00253424	67.4388	19.6547
GCST90027805	Dutch Microbiome Project	specie	Holdemania unclassified	rs746810	6	96490089	C	T	0.14337	0.718648	0.0321356	8.14198e-06	7738	0.00256632	64.8417	19.9042
GCST90027805	Dutch Microbiome Project	specie	Holdemania unclassified	rs78014650	8	74447312	C	T	0.169601	0.170916	0.0379537	7.87245e-06	7738	0.00257462	63.5828	19.9686
GCST90027809	Dutch Microbiome Project	specie	Burkholderiales bacterium 1 1 47	rs10507465	13	38463552	C	T	-0.139392	0.246811	0.0297758	2.84951e-06	7738	0.0028249	56.291	21.9154
GCST90027809	Dutch Microbiome Project	specie	Burkholderiales bacterium 1 1 47	rs10895784	11	105046839	G	A	0.120402	0.620468	0.0257318	2.88104e-06	7738	0.00282217	53.1811	21.8941
GCST90027809	Dutch Microbiome Project	specie	Burkholderiales bacterium 1 1 47	rs11144350	9	77862854	G	A	-0.139074	0.729889	0.0293731	2.19331e-06	7738	0.00288948	59.4514	22.4178
GCST90027809	Dutch Microbiome Project	specie	Burkholderiales bacterium 1 1 47	rs12941005	17	29755009	C	T	-0.19123	0.0966268	0.0424371	6.59964e-06	7738	0.00261798	49.7055	20.3058
GCST90027809	Dutch Microbiome Project	specie	Burkholderiales bacterium 1 1 47	rs13257050	8	19029859	A	C	0.130267	0.720362	0.0287767	5.98742e-06	7738	0.00264193	53.2527	20.4921
GCST90027809	Dutch Microbiome Project	specie	Burkholderiales bacterium 1 1 47	rs1533824	11	214169	C	T	0.137332	0.329647	0.0266458	2.55012e-07	7738	0.00342201	65.0246	26.5635
GCST90027809	Dutch Microbiome Project	specie	Burkholderiales bacterium 1 1 47	rs16923154	12	20885931	G	A	0.208534	0.0875038	0.0440945	2.25341e-06	7738	0.0028828	54.0984	22.3658
GCST90027809	Dutch Microbiome Project	specie	Burkholderiales bacterium 1 1 47	rs1792325	11	71113304	T	C	-0.130563	0.398715	0.0282354	3.76253e-06	7738	0.00275637	63.752	21.3822
GCST90027809	Dutch Microbiome Project	specie	Burkholderiales bacterium 1 1 47	rs1860691	7	52336084	G	A	0.144092	0.183109	0.032234	7.81538e-06	7738	0.00257641	48.3511	19.9826
GCST90027809	Dutch Microbiome Project	specie	Burkholderiales bacterium 1 1 47	rs4717625	7	71508645	G	A	0.173023	0.142545	0.035912	1.45037e-06	7738	0.00299165	57.0305	23.2129
GCST90027809	Dutch Microbiome Project	specie	Burkholderiales bacterium 1 1 47	rs6664382	1	76089534	C	G	0.2324	0.935054	0.0507459	4.65693e-06	7738	0.00270382	51.0818	20.9735
GCST90027809	Dutch Microbiome Project	specie	Burkholderiales bacterium 1 1 47	rs73653217	9	79442588	T	A	-0.17487	0.158435	0.0351913	6.72574e-07	7738	0.0031817	63.6022	24.6922
GCST90027809	Dutch Microbiome Project	specie	Burkholderiales bacterium 1 1 47	rs9468851	6	30930633	G	A	-0.133177	0.234969	0.029778	7.73749e-06	7738	0.00257887	49.6447	20.0017
GCST90027809	Dutch Microbiome Project	specie	Burkholderiales bacterium 1 1 47	rs10507465	13	38463552	C	T	-0.139392	0.246811	0.0297758	2.84951e-06	7738	0.0028249	56.291	21.9154
GCST90027809	Dutch Microbiome Project	specie	Burkholderiales bacterium 1 1 47	rs10895784	11	105046839	G	A	0.120402	0.620468	0.0257318	2.88104e-06	7738	0.00282217	53.1811	21.8941
GCST90027809	Dutch Microbiome Project	specie	Burkholderiales bacterium 1 1 47	rs11144350	9	77862854	G	A	-0.139074	0.729889	0.0293731	2.19331e-06	7738	0.00288948	59.4514	22.4178
GCST90027809	Dutch Microbiome Project	specie	Burkholderiales bacterium 1 1 47	rs12941005	17	29755009	C	T	-0.19123	0.0966268	0.0424371	6.59964e-06	7738	0.00261798	49.7055	20.3058
GCST90027809	Dutch Microbiome Project	specie	Burkholderiales bacterium 1 1 47	rs13257050	8	19029859	A	C	0.130267	0.720362	0.0287767	5.98742e-06	7738	0.00264193	53.2527	20.4921
GCST90027809	Dutch Microbiome Project	specie	Burkholderiales bacterium 1 1 47	rs1533824	11	214169	C	T	0.137332	0.329647	0.0266458	2.55012e-07	7738	0.00342201	65.0246	26.5635
GCST90027809	Dutch Microbiome Project	specie	Burkholderiales bacterium 1 1 47	rs16923154	12	20885931	G	A	0.208534	0.0875038	0.0440945	2.25341e-06	7738	0.0028828	54.0984	22.3658
GCST90027809	Dutch Microbiome Project	specie	Burkholderiales bacterium 1 1 47	rs1792325	11	71113304	T	C	-0.130563	0.398715	0.0282354	3.76253e-06	7738	0.00275637	63.752	21.3822
GCST90027809	Dutch Microbiome Project	specie	Burkholderiales bacterium 1 1 47	rs1860691	7	52336084	G	A	0.144092	0.183109	0.032234	7.81538e-06	7738	0.00257641	48.3511	19.9826
GCST90027809	Dutch Microbiome Project	specie	Burkholderiales bacterium 1 1 47	rs4717625	7	71508645	G	A	0.173023	0.142545	0.035912	1.45037e-06	7738	0.00299165	57.0305	23.2129
GCST90027809	Dutch Microbiome Project	specie	Burkholderiales bacterium 1 1 47	rs6664382	1	76089534	C	G	0.2324	0.935054	0.0507459	4.65693e-06	7738	0.00270382	51.0818	20.9735
GCST90027809	Dutch Microbiome Project	specie	Burkholderiales bacterium 1 1 47	rs73653217	9	79442588	T	A	-0.17487	0.158435	0.0351913	6.72574e-07	7738	0.0031817	63.6022	24.6922
GCST90027809	Dutch Microbiome Project	specie	Burkholderiales bacterium 1 1 47	rs9468851	6	30930633	G	A	-0.133177	0.234969	0.029778	7.73749e-06	7738	0.00257887	49.6447	20.0017
GCST90027809	Dutch Microbiome Project	specie	Burkholderiales bacterium 1 1 47	rs9872584	3	178567864	A	C	-0.248139	0.0725455	0.0559535	9.21849e-06	7738	0.00253581	64.6328	19.6669
GCST90027810	Dutch Microbiome Project	specie	Oxalobacter formigenes	rs10865362	2	67933923	T	C	-0.148284	0.798704	0.0334266	9.16073e-06	7738	0.00253737	55.0855	19.6791
GCST90027810	Dutch Microbiome Project	specie	Oxalobacter formigenes	rs11068499	12	117892931	A	G	-0.162446	0.157012	0.0363579	7.89696e-06	7738	0.00257386	54.4206	19.9628
GCST90027810	Dutch Microbiome Project	specie	Oxalobacter formigenes	rs12725104	1	65268226	G	A	0.154648	0.177096	0.0346941	8.29354e-06	7738	0.00256181	54.3039	19.8691
GCST90027810	Dutch Microbiome Project	specie	Oxalobacter formigenes	rs17562516	17	48729781	A	T	-0.138735	0.301073	0.0292245	2.06258e-06	7738	0.00290468	63.1763	22.5361
GCST90027810	Dutch Microbiome Project	specie	Oxalobacter formigenes	rs1861231	2	10455625	A	G	-0.153675	0.741502	0.0307644	5.87638e-07	7738	0.0032151	70.676	24.9522
GCST90027810	Dutch Microbiome Project	specie	Oxalobacter formigenes	rs2336943	1	206754893	T	C	0.138478	0.262483	0.0307156	6.53191e-06	7738	0.00262052	57.8652	20.3256
GCST90027810	Dutch Microbiome Project	specie	Oxalobacter formigenes	rs35921003	8	83230206	C	A	-0.221321	0.0816795	0.0498049	8.84036e-06	7738	0.00254611	57.2667	19.747
GCST90027810	Dutch Microbiome Project	specie	Oxalobacter formigenes	rs3745098	19	52855303	T	G	0.128844	0.445331	0.0273926	2.55605e-06	7738	0.00285171	63.9688	22.1239
GCST90027810	Dutch Microbiome Project	specie	Oxalobacter formigenes	rs4889373	16	81747602	G	A	0.129894	0.720261	0.0292585	9.01571e-06	7738	0.00254128	52.9579	19.7094
GCST90027810	Dutch Microbiome Project	specie	Oxalobacter formigenes	rs73918563	20	59220861	C	T	-0.2743	0.0564855	0.0586406	2.90195e-06	7738	0.00282041	62.5433	21.8804
GCST90027810	Dutch Microbiome Project	specie	Oxalobacter formigenes	rs10865362	2	67933923	T	C	-0.148284	0.798704	0.0334266	9.16073e-06	7738	0.00253737	55.0855	19.6791
GCST90027810	Dutch Microbiome Project	specie	Oxalobacter formigenes	rs11068499	12	117892931	A	G	-0.162446	0.157012	0.0363579	7.89696e-06	7738	0.00257386	54.4206	19.9628
GCST90027810	Dutch Microbiome Project	specie	Oxalobacter formigenes	rs12725104	1	65268226	G	A	0.154648	0.177096	0.0346941	8.29354e-06	7738	0.00256181	54.3039	19.8691
GCST90027810	Dutch Microbiome Project	specie	Oxalobacter formigenes	rs17562516	17	48729781	A	T	-0.138735	0.301073	0.0292245	2.06258e-06	7738	0.00290468	63.1763	22.5361
GCST90027810	Dutch Microbiome Project	specie	Oxalobacter formigenes	rs1861231	2	10455625	A	G	-0.153675	0.741502	0.0307644	5.87638e-07	7738	0.0032151	70.676	24.9522
GCST90027810	Dutch Microbiome Project	specie	Oxalobacter formigenes	rs2336943	1	206754893	T	C	0.138478	0.262483	0.0307156	6.53191e-06	7738	0.00262052	57.8652	20.3256
GCST90027810	Dutch Microbiome Project	specie	Oxalobacter formigenes	rs35921003	8	83230206	C	A	-0.221321	0.0816795	0.0498049	8.84036e-06	7738	0.00254611	57.2667	19.747
GCST90027810	Dutch Microbiome Project	specie	Oxalobacter formigenes	rs3745098	19	52855303	T	G	0.128844	0.445331	0.0273926	2.55605e-06	7738	0.00285171	63.9688	22.1239
GCST90027810	Dutch Microbiome Project	specie	Oxalobacter formigenes	rs4889373	16	81747602	G	A	0.129894	0.720261	0.0292585	9.01571e-06	7738	0.00254128	52.9579	19.7094
GCST90027810	Dutch Microbiome Project	specie	Oxalobacter formigenes	rs73918563	20	59220861	C	T	-0.2743	0.0564855	0.0586406	2.90195e-06	7738	0.00282041	62.5433	21.8804
GCST90027811	Dutch Microbiome Project	specie	Parasutterella excrementihominis	rs10036326	5	97764402	C	T	0.243854	0.0560296	0.0524561	3.33987e-06	7738	0.00278573	48.9691	21.6106
GCST90027811	Dutch Microbiome Project	specie	Parasutterella excrementihominis	rs10177566	2	5693299	T	C	-0.114082	0.26569	0.0253077	6.55058e-06	7738	0.00261983	39.4863	20.3202
GCST90027811	Dutch Microbiome Project	specie	Parasutterella excrementihominis	rs10981640	9	115897803	A	C	-0.13751	0.175092	0.0293968	2.90081e-06	7738	0.00282049	42.4879	21.8811
GCST90027811	Dutch Microbiome Project	specie	Parasutterella excrementihominis	rs11067048	12	114766393	C	G	0.106237	0.385316	0.0229073	3.52314e-06	7738	0.00277256	41.581	21.5082
GCST90027811	Dutch Microbiome Project	specie	Parasutterella excrementihominis	rs11595913	10	103041525	C	T	0.143846	0.155412	0.0310632	3.64359e-06	7738	0.0027643	42.251	21.4439
GCST90027811	Dutch Microbiome Project	specie	Parasutterella excrementihominis	rs11715674	3	60879866	C	T	-0.131686	0.22381	0.0265653	7.15632e-07	7738	0.00316633	46.8919	24.5725
GCST90027811	Dutch Microbiome Project	specie	Parasutterella excrementihominis	rs2384942	19	1099842	G	C	0.106299	0.631685	0.0231753	4.50194e-06	7738	0.00271214	40.8897	21.0382
GCST90027811	Dutch Microbiome Project	specie	Parasutterella excrementihominis	rs34613239	2	144005379	A	G	-0.152439	0.127172	0.033024	3.9121e-06	7738	0.00274677	40.1148	21.3075
GCST90027811	Dutch Microbiome Project	specie	Parasutterella excrementihominis	rs56085972	12	131366686	T	C	0.118396	0.241758	0.0260311	5.40941e-06	7738	0.00266694	39.962	20.6866
GCST90027811	Dutch Microbiome Project	specie	Parasutterella excrementihominis	rs6026349	20	57125934	T	C	0.11175	0.328205	0.0236576	2.31659e-06	7738	0.00287598	42.8373	22.3128
GCST90027811	Dutch Microbiome Project	specie	Parasutterella excrementihominis	rs62003625	15	32404937	T	C	0.152732	0.131624	0.0330824	3.89861e-06	7738	0.00274761	41.4736	21.3141
GCST90027811	Dutch Microbiome Project	specie	Parasutterella excrementihominis	rs7320949	13	99788169	A	G	0.104578	0.336448	0.0236651	9.91243e-06	7738	0.00251798	37.9617	19.5283
GCST90027811	Dutch Microbiome Project	specie	Parasutterella excrementihominis	rs9847008	3	2063046	G	T	-0.122061	0.24817	0.0261533	3.05436e-06	7738	0.00280778	43.2504	21.7822
GCST90027815	Dutch Microbiome Project	specie	Desulfovibrio piger	rs10030640	4	18943713	T	G	-0.128384	0.378828	0.0280832	4.84128e-06	7738	0.00269427	60.479	20.8991
GCST90027815	Dutch Microbiome Project	specie	Desulfovibrio piger	rs196229	10	121459517	A	C	-0.125691	0.624689	0.0283427	9.22125e-06	7738	0.00253575	57.735	19.6664
GCST90027815	Dutch Microbiome Project	specie	Desulfovibrio piger	rs4854535	2	69180661	C	T	0.180561	0.835178	0.0377846	1.76433e-06	7738	0.00294321	70.0655	22.8359
GCST90027815	Dutch Microbiome Project	specie	Desulfovibrio piger	rs61818112	1	158039727	A	G	0.255213	0.0628904	0.0577492	9.90057e-06	7738	0.00251827	59.8513	19.5305
GCST90027815	Dutch Microbiome Project	specie	Desulfovibrio piger	rs75364852	18	60781820	C	A	0.138789	0.334498	0.0313763	9.71762e-06	7738	0.00252286	66.9175	19.5662
GCST90027815	Dutch Microbiome Project	specie	Desulfovibrio piger	rs77902968	2	233883133	A	G	-0.271803	0.0586389	0.0579941	2.77594e-06	7738	0.00283135	63.6141	21.9655
GCST90027816	Dutch Microbiome Project	specie	Escherichia coli	rs10024750	4	5647018	C	T	0.104523	0.56448	0.0224092	3.09692e-06	7738	0.00280437	41.7798	21.7556
GCST90027816	Dutch Microbiome Project	specie	Escherichia coli	rs10752292	10	13347821	G	A	-0.118953	0.723602	0.0249473	1.85913e-06	7738	0.0029303	44.0349	22.7355
GCST90027816	Dutch Microbiome Project	specie	Escherichia coli	rs11149171	13	25235968	C	T	-0.151409	0.153328	0.0307603	8.55658e-07	7738	0.00312211	46.3211	24.2283
GCST90027816	Dutch Microbiome Project	specie	Escherichia coli	rs12623651	2	20684657	A	C	-0.106305	0.347274	0.0237186	7.39707e-06	7738	0.00258992	39.8371	20.0877
GCST90027816	Dutch Microbiome Project	specie	Escherichia coli	rs17729286	4	1101148	A	C	-0.20256	0.0631649	0.0456221	8.99829e-06	7738	0.00254176	37.7491	19.7132
GCST90027816	Dutch Microbiome Project	specie	Escherichia coli	rs2600191	3	9322660	G	T	-0.120105	0.621669	0.0243014	7.7204e-07	7738	0.00314756	52.8514	24.4264
GCST90027816	Dutch Microbiome Project	specie	Escherichia coli	rs62578888	9	129613130	A	G	0.119345	0.576574	0.023481	3.72289e-07	7738	0.00332821	54.1774	25.833
GCST90027816	Dutch Microbiome Project	specie	Escherichia coli	rs6857075	4	146937467	C	T	0.104214	0.420368	0.0225159	3.68409e-06	7738	0.00276157	41.1609	21.4227
GCST90027816	Dutch Microbiome Project	specie	Escherichia coli	rs731362	19	46585509	G	C	0.120347	0.322101	0.025477	2.31515e-06	7738	0.00287612	49.2413	22.3138
GCST90027816	Dutch Microbiome Project	specie	Escherichia coli	rs75297146	8	3004551	C	T	-0.235198	0.0541269	0.0504335	3.10835e-06	7738	0.00280345	44.0683	21.7485
GCST90027816	Dutch Microbiome Project	specie	Escherichia coli	rs78009268	13	96188617	T	C	0.20892	0.0776471	0.0418614	6.01437e-07	7738	0.00320937	48.669	24.9076
GCST90027816	Dutch Microbiome Project	specie	Escherichia coli	rs9466145	6	21677060	A	C	-0.105919	0.549311	0.0229081	3.7706e-06	7738	0.00275584	43.2124	21.3781
GCST90027816	Dutch Microbiome Project	specie	Escherichia coli	rs10024750	4	5647018	C	T	0.104523	0.56448	0.0224092	3.09692e-06	7738	0.00280437	41.7798	21.7556
GCST90027816	Dutch Microbiome Project	specie	Escherichia coli	rs10752292	10	13347821	G	A	-0.118953	0.723602	0.0249473	1.85913e-06	7738	0.0029303	44.0349	22.7355
GCST90027816	Dutch Microbiome Project	specie	Escherichia coli	rs11149171	13	25235968	C	T	-0.151409	0.153328	0.0307603	8.55658e-07	7738	0.00312211	46.3211	24.2283
GCST90027816	Dutch Microbiome Project	specie	Escherichia coli	rs12623651	2	20684657	A	C	-0.106305	0.347274	0.0237186	7.39707e-06	7738	0.00258992	39.8371	20.0877
GCST90027816	Dutch Microbiome Project	specie	Escherichia coli	rs17729286	4	1101148	A	C	-0.20256	0.0631649	0.0456221	8.99829e-06	7738	0.00254176	37.7491	19.7132
GCST90027816	Dutch Microbiome Project	specie	Escherichia coli	rs2600191	3	9322660	G	T	-0.120105	0.621669	0.0243014	7.7204e-07	7738	0.00314756	52.8514	24.4264
GCST90027816	Dutch Microbiome Project	specie	Escherichia coli	rs62578888	9	129613130	A	G	0.119345	0.576574	0.023481	3.72289e-07	7738	0.00332821	54.1774	25.833
GCST90027816	Dutch Microbiome Project	specie	Escherichia coli	rs6857075	4	146937467	C	T	0.104214	0.420368	0.0225159	3.68409e-06	7738	0.00276157	41.1609	21.4227
GCST90027816	Dutch Microbiome Project	specie	Escherichia coli	rs731362	19	46585509	G	C	0.120347	0.322101	0.025477	2.31515e-06	7738	0.00287612	49.2413	22.3138
GCST90027816	Dutch Microbiome Project	specie	Escherichia coli	rs75297146	8	3004551	C	T	-0.235198	0.0541269	0.0504335	3.10835e-06	7738	0.00280345	44.0683	21.7485
GCST90027816	Dutch Microbiome Project	specie	Escherichia coli	rs78009268	13	96188617	T	C	0.20892	0.0776471	0.0418614	6.01437e-07	7738	0.00320937	48.669	24.9076
GCST90027816	Dutch Microbiome Project	specie	Escherichia coli	rs9466145	6	21677060	A	C	-0.105919	0.549311	0.0229081	3.7706e-06	7738	0.00275584	43.2124	21.3781
GCST90027817	Dutch Microbiome Project	specie	Escherichia unclassified	rs10900435	1	204973138	G	A	0.0958589	0.409844	0.0208596	4.31867e-06	7738	0.0027224	34.5407	21.118
GCST90027817	Dutch Microbiome Project	specie	Escherichia unclassified	rs112644714	6	10108495	G	A	0.178526	0.0896612	0.0401635	8.79023e-06	7738	0.00254751	40.4597	19.7579
GCST90027817	Dutch Microbiome Project	specie	Escherichia unclassified	rs115534005	5	44055894	C	T	0.244256	0.0506183	0.0481471	3.91363e-07	7738	0.00331582	44.6152	25.7365
GCST90027817	Dutch Microbiome Project	specie	Escherichia unclassified	rs12300342	12	61422160	G	A	0.109002	0.367899	0.0208365	1.68322e-07	7738	0.00352508	42.987	27.3665
GCST90027817	Dutch Microbiome Project	specie	Escherichia unclassified	rs12700345	7	22134585	G	C	-0.120102	0.179935	0.0260325	3.95859e-06	7738	0.00274384	33.0722	21.2848
GCST90027817	Dutch Microbiome Project	specie	Escherichia unclassified	rs2791437	9	125844582	A	G	-0.126729	0.191182	0.026727	2.12031e-06	7738	0.00289784	38.6152	22.4829
GCST90027817	Dutch Microbiome Project	specie	Escherichia unclassified	rs35630916	13	78731727	T	G	0.174552	0.0768958	0.0388198	6.90892e-06	7738	0.00260671	33.6072	20.2182
GCST90027817	Dutch Microbiome Project	specie	Escherichia unclassified	rs59436846	8	2051904	A	T	0.104232	0.239328	0.0232904	7.62887e-06	7738	0.00258231	30.7228	20.0285
GCST90027818	Dutch Microbiome Project	specie	Haemophilus parainfluenzae	rs56162052	17	36205502	C	T	-0.162673	0.725856	0.0337049	1.39027e-06	7738	0.00300208	82.3388	23.294
GCST90027818	Dutch Microbiome Project	specie	Haemophilus parainfluenzae	rs7132825	12	1500603	A	G	0.227758	0.0869464	0.050722	7.11181e-06	7738	0.00259961	64.2441	20.163
GCST90027818	Dutch Microbiome Project	specie	Haemophilus parainfluenzae	rs76236729	18	8831132	T	C	0.194651	0.1294	0.0427432	5.26453e-06	7738	0.00267362	66.6095	20.7386
GCST90027818	Dutch Microbiome Project	specie	Haemophilus parainfluenzae	rs7651754	3	44175797	C	T	-0.212476	0.109978	0.0476294	8.15699e-06	7738	0.00256589	68.9808	19.9008
GCST90027818	Dutch Microbiome Project	specie	Haemophilus parainfluenzae	rs781762	6	125244265	A	G	0.265272	0.0735549	0.0600061	9.83626e-06	7738	0.00251988	74.911	19.543
GCST90027818	Dutch Microbiome Project	specie	Haemophilus parainfluenzae	rs28693594	8	8602444	C	A	-0.192657	0.151902	0.0415618	3.56189e-06	7738	0.00276987	74.6963	21.4873
GCST90027818	Dutch Microbiome Project	specie	Haemophilus parainfluenzae	rs56162052	17	36205502	C	T	-0.162673	0.725856	0.0337049	1.39027e-06	7738	0.00300208	82.3388	23.294
GCST90027818	Dutch Microbiome Project	specie	Haemophilus parainfluenzae	rs7132825	12	1500603	A	G	0.227758	0.0869464	0.050722	7.11181e-06	7738	0.00259961	64.2441	20.163
GCST90027818	Dutch Microbiome Project	specie	Haemophilus parainfluenzae	rs76236729	18	8831132	T	C	0.194651	0.1294	0.0427432	5.26453e-06	7738	0.00267362	66.6095	20.7386
GCST90027818	Dutch Microbiome Project	specie	Haemophilus parainfluenzae	rs7651754	3	44175797	C	T	-0.212476	0.109978	0.0476294	8.15699e-06	7738	0.00256589	68.9808	19.9008
GCST90027818	Dutch Microbiome Project	specie	Haemophilus parainfluenzae	rs781762	6	125244265	A	G	0.265272	0.0735549	0.0600061	9.83626e-06	7738	0.00251988	74.911	19.543
GCST90027819	Dutch Microbiome Project	specie	Akkermansia muciniphila	rs12710731	2	16720355	T	C	0.0907615	0.290693	0.0199387	5.313e-06	7738	0.00267135	26.3692	20.7209
GCST90027819	Dutch Microbiome Project	specie	Akkermansia muciniphila	rs1298928	5	118836004	G	T	0.107047	0.182956	0.0236377	5.93595e-06	7738	0.00264407	26.5937	20.5087
GCST90027819	Dutch Microbiome Project	specie	Akkermansia muciniphila	rs1532932	16	10082174	G	A	-0.0995889	0.786723	0.0223104	8.05212e-06	7738	0.00256906	25.8334	19.9254
GCST90027819	Dutch Microbiome Project	specie	Akkermansia muciniphila	rs166570	12	65405314	G	C	-0.0890822	0.636465	0.0190784	3.02287e-06	7738	0.00281034	28.5133	21.8021
GCST90027819	Dutch Microbiome Project	specie	Akkermansia muciniphila	rs2523176	19	2272309	T	C	0.110284	0.204089	0.0241818	5.1e-06	7738	0.00268142	30.6885	20.7993
GCST90027819	Dutch Microbiome Project	specie	Akkermansia muciniphila	rs35895642	15	37816202	T	C	0.109958	0.198579	0.0229038	1.5799e-06	7738	0.0029705	29.8861	23.0483
GCST90027819	Dutch Microbiome Project	specie	Akkermansia muciniphila	rs36119306	6	37707962	T	A	0.10858	0.197307	0.0234526	3.66109e-06	7738	0.00276312	28.9977	21.4347
GCST90027819	Dutch Microbiome Project	specie	Akkermansia muciniphila	rs4670221	2	38050232	G	C	-0.0903199	0.308248	0.0201436	7.33247e-06	7738	0.00259208	27.0071	20.1045
GCST90027819	Dutch Microbiome Project	specie	Akkermansia muciniphila	rs55926131	12	115085267	T	C	-0.106116	0.611517	0.0202561	1.61726e-07	7738	0.00353505	41.612	27.4442
GCST90027819	Dutch Microbiome Project	specie	Akkermansia muciniphila	rs68058313	5	24990890	T	C	0.191654	0.0641869	0.0392894	1.07162e-06	7738	0.00306644	34.2877	23.795
GCST90027819	Dutch Microbiome Project	specie	Akkermansia muciniphila	rs7482174	11	67577945	G	A	-0.08458	0.58638	0.0189562	8.12475e-06	7738	0.00256685	26.9384	19.9082
GCST90027819	Dutch Microbiome Project	specie	Akkermansia muciniphila	rs79041579	17	47860915	A	G	0.127401	0.1829	0.024444	1.86849e-07	7738	0.00349915	37.7132	27.1645
GCST90027819	Dutch Microbiome Project	specie	Akkermansia muciniphila	rs7912369	10	2005604	G	A	0.0885333	0.702824	0.0199347	8.94726e-06	7738	0.00254315	25.4123	19.724
GCST90027819	Dutch Microbiome Project	specie	Akkermansia muciniphila	rs9368149	6	20097305	G	A	-0.124355	0.172487	0.0259942	1.71862e-06	7738	0.00294968	34.3025	22.8862
GCST90027820	Dutch Microbiome Project	specie	Bacteroides caccae	rs12739496	1	194030338	A	C	-0.179708	0.0567297	0.0405186	9.19899e-06	7738	0.00253633	26.8307	19.671
GCST90027820	Dutch Microbiome Project	specie	Bacteroides caccae	rs2204037	13	63436800	G	A	-0.0880093	0.593001	0.0190422	3.80426e-06	7738	0.00275365	29.0321	21.3611
GCST90027820	Dutch Microbiome Project	specie	Bacteroides caccae	rs2457684	11	88139983	C	T	-0.0845478	0.524423	0.0189817	8.42151e-06	7738	0.00255803	27.6825	19.8397
GCST90027820	Dutch Microbiome Project	specie	Bacteroides caccae	rs868452	12	116179325	A	G	-0.125405	0.140339	0.0272938	4.33471e-06	7738	0.00272146	29.4668	21.1107
GCST90027826	Dutch Microbiome Project	specie	Bacteroides faecis	rs11113150	12	107350988	A	G	-0.159798	0.434855	0.0361068	9.61302e-06	7738	0.00252552	98.3284	19.5869
GCST90027826	Dutch Microbiome Project	specie	Bacteroides faecis	rs1124157	7	141018239	A	G	0.195345	0.42738	0.036911	1.20765e-07	7738	0.00360751	147.238	28.0087
GCST90027826	Dutch Microbiome Project	specie	Bacteroides faecis	rs11772301	7	68426852	T	G	0.223141	0.15548	0.0501194	8.50022e-06	7738	0.00255575	102.496	19.822
GCST90027826	Dutch Microbiome Project	specie	Bacteroides faecis	rs13168379	5	173382761	A	G	-0.426245	0.0608517	0.0794848	8.20352e-08	7738	0.00370359	164.054	28.7575
GCST90027826	Dutch Microbiome Project	specie	Bacteroides faecis	rs259203	7	89055849	G	A	-0.219736	0.703748	0.0424059	2.19842e-07	7738	0.00345883	158.95	26.8503
GCST90027826	Dutch Microbiome Project	specie	Bacteroides faecis	rs2690011	1	15237140	T	C	-0.297238	0.904905	0.0638288	3.21159e-06	7738	0.00279539	119.446	21.6858
GCST90027826	Dutch Microbiome Project	specie	Bacteroides faecis	rs36017291	16	17420514	C	A	0.169229	0.442014	0.0367915	4.23175e-06	7738	0.00272742	110.85	21.157
GCST90027826	Dutch Microbiome Project	specie	Bacteroides faecis	rs62516876	8	56769381	G	A	0.232126	0.154999	0.0516597	7.01035e-06	7738	0.00260313	110.753	20.1903
GCST90027826	Dutch Microbiome Project	specie	Bacteroides faecis	rs73068710	12	13091573	A	G	0.290597	0.0915007	0.0636582	4.99597e-06	7738	0.00268651	110.159	20.8388
GCST90027826	Dutch Microbiome Project	specie	Bacteroides faecis	rs7314394	12	27152666	C	T	-0.326054	0.918665	0.0676043	1.41433e-06	7738	0.00299785	124.886	23.2611
GCST90027826	Dutch Microbiome Project	specie	Bacteroides faecis	rs7526994	1	209121467	C	G	-0.18893	0.288414	0.0413852	4.99137e-06	7738	0.00268675	115.028	20.8407
GCST90027826	Dutch Microbiome Project	specie	Bacteroides faecis	rs7648378	3	3364182	A	G	-0.244486	0.152132	0.0532914	4.48126e-06	7738	0.0027133	121.158	21.0472
GCST90027826	Dutch Microbiome Project	specie	Bacteroides faecis	rs79975503	2	173193150	C	A	-0.354071	0.0629941	0.0772714	4.60151e-06	7738	0.00270676	116.21	20.9963
GCST90027826	Dutch Microbiome Project	specie	Bacteroides faecis	rs9399647	6	148627309	T	G	-0.177798	0.648588	0.0383641	3.57841e-06	7738	0.00276875	113.107	21.4785
GCST90027828	Dutch Microbiome Project	specie	Bacteroides fragilis	rs10137996	14	34477937	C	T	-0.188352	0.12928	0.03826	8.52511e-07	7738	0.00312303	62.2844	24.2354
GCST90027828	Dutch Microbiome Project	specie	Bacteroides fragilis	rs11021021	11	94774159	A	G	-0.152159	0.191734	0.0340953	8.09115e-06	7738	0.00256787	55.9143	19.9162
GCST90027828	Dutch Microbiome Project	specie	Bacteroides fragilis	rs11770593	7	68894018	G	T	-0.127395	0.641414	0.0266178	1.70079e-06	7738	0.0029523	58.1885	22.9066
GCST90027828	Dutch Microbiome Project	specie	Bacteroides fragilis	rs12565327	1	176593524	A	G	-0.209365	0.0907588	0.046587	6.98747e-06	7738	0.00260393	56.3736	20.1966
GCST90027828	Dutch Microbiome Project	specie	Bacteroides fragilis	rs12900979	15	92907122	T	C	0.11446	0.571587	0.0256081	7.83339e-06	7738	0.00257582	49.9568	19.978
GCST90027828	Dutch Microbiome Project	specie	Bacteroides fragilis	rs3797248	5	53509186	A	G	-0.161285	0.147756	0.0354143	5.25811e-06	7738	0.00267394	51.015	20.741
GCST90027828	Dutch Microbiome Project	specie	Bacteroides fragilis	rs3885195	11	82371506	T	C	-0.150624	0.236902	0.0300582	5.4124e-07	7738	0.00323548	63.9825	25.1109
GCST90027828	Dutch Microbiome Project	specie	Bacteroides fragilis	rs4430574	12	125986360	A	G	0.195673	0.0993103	0.0429614	5.24807e-06	7738	0.00267439	53.3535	20.7446
GCST90027828	Dutch Microbiome Project	specie	Bacteroides fragilis	rs4772337	13	101525691	G	A	0.119468	0.640448	0.0269951	9.61967e-06	7738	0.00252533	51.187	19.5854
GCST90027828	Dutch Microbiome Project	specie	Bacteroides fragilis	rs4902984	14	72550927	C	T	-0.256543	0.942811	0.0563626	5.32243e-06	7738	0.00267092	55.2964	20.7175
GCST90027828	Dutch Microbiome Project	specie	Bacteroides fragilis	rs6458025	6	37761715	C	T	-0.206994	0.899891	0.0452174	4.70035e-06	7738	0.00270155	60.1853	20.9558
GCST90027828	Dutch Microbiome Project	specie	Bacteroides fragilis	rs6909908	6	131801089	G	T	-0.227896	0.0759618	0.0493096	3.8054e-06	7738	0.00275357	56.8176	21.3605
GCST90027828	Dutch Microbiome Project	specie	Bacteroides fragilis	rs77062729	8	130410952	G	A	-0.234443	0.0814636	0.0486633	1.45255e-06	7738	0.00299126	64.1605	23.2098
GCST90027828	Dutch Microbiome Project	specie	Bacteroides fragilis	rs912	3	21028234	C	T	0.184344	0.109284	0.0411452	7.45332e-06	7738	0.00258808	51.5209	20.0733
GCST90027828	Dutch Microbiome Project	specie	Bacteroides fragilis	rs9818008	3	185014098	C	A	0.143936	0.801254	0.032187	7.75408e-06	7738	0.00257834	51.3841	19.9976
GCST90027829	Dutch Microbiome Project	specie	Bacteroides intestinalis	rs17860571	11	102818171	G	T	-0.190425	0.244932	0.0421554	6.26628e-06	7738	0.00263076	105.17	20.4052
GCST90027829	Dutch Microbiome Project	specie	Bacteroides intestinalis	rs4793180	17	43121308	T	C	-0.209751	0.185396	0.0473993	9.63607e-06	7738	0.00252493	104.186	19.5823
GCST90027829	Dutch Microbiome Project	specie	Bacteroides intestinalis	rs4814260	20	13775032	T	A	-0.178894	0.382312	0.0389757	4.43496e-06	7738	0.00271585	118.724	21.067
GCST90027829	Dutch Microbiome Project	specie	Bacteroides intestinalis	rs72656234	13	109730036	A	G	-0.364852	0.0650805	0.0753615	1.28956e-06	7738	0.00302068	127.379	23.4387
GCST90027829	Dutch Microbiome Project	specie	Bacteroides intestinalis	rs17860571	11	102818171	G	T	-0.190425	0.244932	0.0421554	6.26628e-06	7738	0.00263076	105.17	20.4052
GCST90027829	Dutch Microbiome Project	specie	Bacteroides intestinalis	rs4793180	17	43121308	T	C	-0.209751	0.185396	0.0473993	9.63607e-06	7738	0.00252493	104.186	19.5823
GCST90027829	Dutch Microbiome Project	specie	Bacteroides intestinalis	rs4814260	20	13775032	T	A	-0.178894	0.382312	0.0389757	4.43496e-06	7738	0.00271585	118.724	21.067
GCST90027829	Dutch Microbiome Project	specie	Bacteroides intestinalis	rs72656234	13	109730036	A	G	-0.364852	0.0650805	0.0753615	1.28956e-06	7738	0.00302068	127.379	23.4387
GCST90027832	Dutch Microbiome Project	specie	Bacteroides ovatus	rs1021440	9	94379045	G	A	-0.082971	0.345975	0.0181463	4.82325e-06	7738	0.00269518	24.1765	20.9063
GCST90027832	Dutch Microbiome Project	specie	Bacteroides ovatus	rs10820045	9	104830105	A	C	-0.16593	0.0554877	0.0370648	7.57827e-06	7738	0.00258396	22.3901	20.0413
GCST90027832	Dutch Microbiome Project	specie	Bacteroides ovatus	rs112057053	3	127211963	C	G	0.146038	0.102593	0.0292312	5.8545e-07	7738	0.00321605	30.4996	24.9596
GCST90027832	Dutch Microbiome Project	specie	Bacteroides ovatus	rs11873510	18	5850906	C	T	-0.123755	0.141555	0.0264539	2.89514e-06	7738	0.002821	28.9021	21.885
GCST90027832	Dutch Microbiome Project	specie	Bacteroides ovatus	rs190949005	2	56319707	G	A	-0.15371	0.0654208	0.0346341	9.07423e-06	7738	0.00253966	22.415	19.6968
GCST90027832	Dutch Microbiome Project	specie	Bacteroides ovatus	rs2642158	17	7630301	G	C	0.0964362	0.332037	0.0191952	5.06104e-07	7738	0.0032521	32.045	25.2403
GCST90027832	Dutch Microbiome Project	specie	Bacteroides ovatus	rs303925	1	48503280	T	C	-0.0840401	0.375612	0.018326	4.52158e-06	7738	0.00271108	25.7131	21.0299
GCST90027832	Dutch Microbiome Project	specie	Bacteroides ovatus	rs4867356	5	31623146	C	T	0.100289	0.200103	0.0217126	3.85691e-06	7738	0.00275024	24.9886	21.3345
GCST90027832	Dutch Microbiome Project	specie	Bacteroides ovatus	rs59809293	2	33849581	A	C	-0.0830115	0.496053	0.0172003	1.39181e-06	7738	0.0030018	26.7445	23.2919
GCST90027832	Dutch Microbiome Project	specie	Bacteroides ovatus	rs67659622	8	142862278	A	G	0.0993576	0.362459	0.0195692	3.82939e-07	7738	0.0033212	35.457	25.7784
GCST90027832	Dutch Microbiome Project	specie	Bacteroides ovatus	rs72677788	4	126550852	A	G	-0.184455	0.0587673	0.0372574	7.39009e-07	7738	0.00315839	29.2279	24.5107
GCST90027832	Dutch Microbiome Project	specie	Bacteroides ovatus	rs73240572	4	57505068	C	T	0.0856274	0.449863	0.0190584	7.02587e-06	7738	0.00260258	28.1775	20.1861
GCST90027832	Dutch Microbiome Project	specie	Bacteroides ovatus	rs75642318	11	112426121	G	A	-0.127782	0.118722	0.0277418	4.10261e-06	7738	0.00273504	26.5226	21.2163
GCST90027832	Dutch Microbiome Project	specie	Bacteroides ovatus	rs9304475	18	22785354	T	C	-0.087747	0.44926	0.0172424	3.59898e-07	7738	0.00333658	29.5878	25.8982
GCST90027832	Dutch Microbiome Project	specie	Bacteroides ovatus	rs9684138	4	38287192	T	C	-0.0906092	0.525204	0.0190192	1.89714e-06	7738	0.00292531	31.8059	22.6966
GCST90027832	Dutch Microbiome Project	specie	Bacteroides ovatus	rs1021440	9	94379045	G	A	-0.082971	0.345975	0.0181463	4.82325e-06	7738	0.00269518	24.1765	20.9063
GCST90027832	Dutch Microbiome Project	specie	Bacteroides ovatus	rs10820045	9	104830105	A	C	-0.16593	0.0554877	0.0370648	7.57827e-06	7738	0.00258396	22.3901	20.0413
GCST90027832	Dutch Microbiome Project	specie	Bacteroides ovatus	rs112057053	3	127211963	C	G	0.146038	0.102593	0.0292312	5.8545e-07	7738	0.00321605	30.4996	24.9596
GCST90027832	Dutch Microbiome Project	specie	Bacteroides ovatus	rs11873510	18	5850906	C	T	-0.123755	0.141555	0.0264539	2.89514e-06	7738	0.002821	28.9021	21.885
GCST90027832	Dutch Microbiome Project	specie	Bacteroides ovatus	rs190949005	2	56319707	G	A	-0.15371	0.0654208	0.0346341	9.07423e-06	7738	0.00253966	22.415	19.6968
GCST90027832	Dutch Microbiome Project	specie	Bacteroides ovatus	rs2642158	17	7630301	G	C	0.0964362	0.332037	0.0191952	5.06104e-07	7738	0.0032521	32.045	25.2403
GCST90027832	Dutch Microbiome Project	specie	Bacteroides ovatus	rs303925	1	48503280	T	C	-0.0840401	0.375612	0.018326	4.52158e-06	7738	0.00271108	25.7131	21.0299
GCST90027832	Dutch Microbiome Project	specie	Bacteroides ovatus	rs4867356	5	31623146	C	T	0.100289	0.200103	0.0217126	3.85691e-06	7738	0.00275024	24.9886	21.3345
GCST90027832	Dutch Microbiome Project	specie	Bacteroides ovatus	rs59809293	2	33849581	A	C	-0.0830115	0.496053	0.0172003	1.39181e-06	7738	0.0030018	26.7445	23.2919
GCST90027832	Dutch Microbiome Project	specie	Bacteroides ovatus	rs67659622	8	142862278	A	G	0.0993576	0.362459	0.0195692	3.82939e-07	7738	0.0033212	35.457	25.7784
GCST90027832	Dutch Microbiome Project	specie	Bacteroides ovatus	rs72677788	4	126550852	A	G	-0.184455	0.0587673	0.0372574	7.39009e-07	7738	0.00315839	29.2279	24.5107
GCST90027832	Dutch Microbiome Project	specie	Bacteroides ovatus	rs73240572	4	57505068	C	T	0.0856274	0.449863	0.0190584	7.02587e-06	7738	0.00260258	28.1775	20.1861
GCST90027832	Dutch Microbiome Project	specie	Bacteroides ovatus	rs75642318	11	112426121	G	A	-0.127782	0.118722	0.0277418	4.10261e-06	7738	0.00273504	26.5226	21.2163
GCST90027832	Dutch Microbiome Project	specie	Bacteroides ovatus	rs9304475	18	22785354	T	C	-0.087747	0.44926	0.0172424	3.59898e-07	7738	0.00333658	29.5878	25.8982
GCST90027832	Dutch Microbiome Project	specie	Bacteroides ovatus	rs9684138	4	38287192	T	C	-0.0906092	0.525204	0.0190192	1.89714e-06	7738	0.00292531	31.8059	22.6966
GCST90027838	Dutch Microbiome Project	specie	Bacteroides vulgatus	rs11646266	16	115817	T	C	0.081255	0.428434	0.0170316	1.83455e-06	7738	0.00293357	25.0959	22.7609
GCST90027838	Dutch Microbiome Project	specie	Bacteroides vulgatus	rs13193662	6	16807562	G	A	0.0948871	0.222041	0.0213763	9.04232e-06	7738	0.00254055	24.1381	19.7038
GCST90027838	Dutch Microbiome Project	specie	Bacteroides vulgatus	rs142222485	15	73669313	A	G	0.149921	0.072205	0.0322005	3.22626e-06	7738	0.00279427	23.3669	21.677
GCST90027838	Dutch Microbiome Project	specie	Bacteroides vulgatus	rs1498839	3	69516937	T	C	0.0871456	0.258826	0.0189414	4.20862e-06	7738	0.00272875	22.6065	21.1674
GCST90027838	Dutch Microbiome Project	specie	Bacteroides vulgatus	rs1514626	8	132765741	T	C	0.105021	0.139236	0.0237637	9.89874e-06	7738	0.00251833	20.5061	19.531
GCST90027838	Dutch Microbiome Project	specie	Bacteroides vulgatus	rs56282904	2	57276048	G	A	0.0886546	0.2577	0.0189872	3.0242e-06	7738	0.00281023	23.3319	21.8012
GCST90027838	Dutch Microbiome Project	specie	Bacteroides vulgatus	rs6044532	20	16934650	C	T	-0.073067	0.463138	0.01654	9.98045e-06	7738	0.00251629	20.5929	19.5151
GCST90027838	Dutch Microbiome Project	specie	Bacteroides vulgatus	rs6732796	2	15240601	T	A	-0.160154	0.0560728	0.036148	9.40156e-06	7738	0.00253099	21.0617	19.6294
GCST90027842	Dutch Microbiome Project	specie	Butyrivibrio crossotus	rs1389373	8	16771538	T	G	0.383456	0.947534	0.0867807	9.93047e-06	7738	0.00251752	114.775	19.5247
GCST90027842	Dutch Microbiome Project	specie	Butyrivibrio crossotus	rs17692191	14	48465864	A	G	-0.228239	0.173528	0.0499957	4.99091e-06	7738	0.00268676	117.344	20.8408
GCST90027842	Dutch Microbiome Project	specie	Butyrivibrio crossotus	rs3807927	7	20380184	T	A	0.307966	0.0915143	0.0644421	1.76202e-06	7738	0.00294354	123.955	22.8384
GCST90027842	Dutch Microbiome Project	specie	Butyrivibrio crossotus	rs3935	18	12448430	A	C	0.187868	0.72549	0.0418038	6.98844e-06	7738	0.00260391	110.304	20.1964
GCST90027842	Dutch Microbiome Project	specie	Butyrivibrio crossotus	rs4900028	14	90685594	T	C	0.182887	0.574911	0.0377341	1.2551e-06	7738	0.00302736	128.573	23.4908
GCST90027842	Dutch Microbiome Project	specie	Butyrivibrio crossotus	rs9459627	6	166675591	T	C	-0.204583	0.30004	0.041845	1.01314e-06	7738	0.00308032	138.433	23.903
GCST90027843	Dutch Microbiome Project	specie	Coprococcus catus	rs10107806	8	137354052	T	G	0.115277	0.196455	0.0259646	9.00596e-06	7738	0.00254156	32.5935	19.7116
GCST90027843	Dutch Microbiome Project	specie	Coprococcus catus	rs2958003	18	48038231	C	T	-0.193797	0.0626027	0.043475	8.28533e-06	7738	0.00256203	34.2512	19.8708
GCST90027843	Dutch Microbiome Project	specie	Coprococcus catus	rs341677	8	2737997	T	C	0.17942	0.077581	0.0388421	3.85194e-06	7738	0.00275058	35.8078	21.3371
GCST90027843	Dutch Microbiome Project	specie	Coprococcus catus	rs34169081	9	28794806	C	T	-0.170687	0.0861256	0.0372304	4.54831e-06	7738	0.00270963	35.642	21.0187
GCST90027843	Dutch Microbiome Project	specie	Coprococcus catus	rs34679544	10	190304	A	G	-0.222586	0.0529688	0.047478	2.75639e-06	7738	0.0028331	38.6448	21.9791
GCST90027843	Dutch Microbiome Project	specie	Coprococcus catus	rs3770472	2	217558735	C	T	0.114616	0.255707	0.0248391	3.94312e-06	7738	0.00274479	38.8777	21.2921
GCST90027843	Dutch Microbiome Project	specie	Coprococcus catus	rs417265	3	41099059	G	A	-0.0985103	0.686181	0.022244	9.48375e-06	7738	0.00252884	32.4673	19.6127
GCST90027847	Dutch Microbiome Project	specie	Dorea longicatena	rs11028061	11	24628879	C	T	-0.0907211	0.683668	0.0198043	4.6302e-06	7738	0.00270523	27.6376	20.9845
GCST90027847	Dutch Microbiome Project	specie	Dorea longicatena	rs11759411	6	14295178	T	C	-0.0854129	0.584904	0.0189855	6.83235e-06	7738	0.00260947	27.5022	20.2396
GCST90027847	Dutch Microbiome Project	specie	Dorea longicatena	rs12499537	4	145348098	T	G	0.0907734	0.311702	0.0200295	5.84292e-06	7738	0.00264795	27.4485	20.5389
GCST90027847	Dutch Microbiome Project	specie	Dorea longicatena	rs13106159	4	28031535	T	G	0.192771	0.0591382	0.0410252	2.61644e-06	7738	0.00284595	32.1235	22.0791
GCST90027847	Dutch Microbiome Project	specie	Dorea longicatena	rs1562194	11	70642820	G	T	-0.0939228	0.281737	0.0208763	6.82716e-06	7738	0.00260966	27.7185	20.2411
GCST90027847	Dutch Microbiome Project	specie	Dorea longicatena	rs17475926	2	229953391	C	T	0.0844804	0.490128	0.0188358	7.2882e-06	7738	0.00259358	27.6937	20.1161
GCST90027847	Dutch Microbiome Project	specie	Dorea longicatena	rs2935621	5	2685812	T	C	-0.092281	0.321208	0.0202945	5.43939e-06	7738	0.00266558	28.8343	20.6761
GCST90027847	Dutch Microbiome Project	specie	Dorea longicatena	rs6729788	2	177086326	G	T	-0.0851147	0.488046	0.0189199	6.8377e-06	7738	0.00260928	28.1075	20.2382
GCST90027847	Dutch Microbiome Project	specie	Dorea longicatena	rs6957565	7	38834068	T	C	-0.0932584	0.489232	0.0185033	4.65307e-07	7738	0.00327293	33.7717	25.4026
GCST90027847	Dutch Microbiome Project	specie	Dorea longicatena	rs8032562	15	97032068	T	C	0.0864317	0.371076	0.0194986	9.30529e-06	7738	0.0025335	27.0689	19.6489
GCST90027847	Dutch Microbiome Project	specie	Dorea longicatena	rs9292972	5	21365427	G	C	0.149319	0.101138	0.0315947	2.28897e-06	7738	0.00287894	31.4882	22.3358
GCST90027848	Dutch Microbiome Project	specie	Dorea unclassified	rs11592751	10	112227473	T	C	0.144671	0.331134	0.0313611	3.96744e-06	7738	0.00274328	72.3932	21.2804
GCST90027848	Dutch Microbiome Project	specie	Dorea unclassified	rs1163447	3	109056751	A	C	-0.290113	0.0585783	0.0630046	4.13209e-06	7738	0.00273328	72.4857	21.2026
GCST90027848	Dutch Microbiome Project	specie	Dorea unclassified	rs3107045	8	96792749	G	A	0.287782	0.938021	0.0649437	9.36871e-06	7738	0.00253184	75.22	19.636
GCST90027848	Dutch Microbiome Project	specie	Dorea unclassified	rs4633561	13	27038815	T	C	0.150745	0.675735	0.0320751	2.60483e-06	7738	0.00284705	77.8136	22.0877
GCST90027848	Dutch Microbiome Project	specie	Dorea unclassified	rs6564810	16	74062244	A	C	0.141282	0.422613	0.0313588	6.62659e-06	7738	0.00261698	76.0994	20.2981
GCST90027850	Dutch Microbiome Project	specie	Lachnospiraceae bacterium 3 1 46FAA	rs11058405	12	126443740	C	T	0.166736	0.212283	0.0351824	2.1459e-06	7738	0.00289489	72.6018	22.4599
GCST90027850	Dutch Microbiome Project	specie	Lachnospiraceae bacterium 3 1 46FAA	rs4494791	2	111587016	C	T	-0.123821	0.377533	0.0275844	7.16193e-06	7738	0.00259786	56.1497	20.1494
GCST90027850	Dutch Microbiome Project	specie	Lachnospiraceae bacterium 3 1 46FAA	rs61945642	12	101946880	T	C	0.220687	0.0774712	0.049466	8.14273e-06	7738	0.0025663	54.2318	19.904
GCST90027850	Dutch Microbiome Project	specie	Lachnospiraceae bacterium 3 1 46FAA	rs7984826	13	71853050	G	A	-0.11973	0.561903	0.026677	7.18522e-06	7738	0.00259708	54.987	20.1434
GCST90027851	Dutch Microbiome Project	specie	Lachnospiraceae bacterium 5 1 63FAA	rs10785016	12	73709018	T	G	-0.196819	0.395661	0.0443093	8.91559e-06	7738	0.00254403	146.018	19.7308
GCST90027851	Dutch Microbiome Project	specie	Lachnospiraceae bacterium 5 1 63FAA	rs12047309	1	237628841	A	G	-0.357667	0.0820939	0.0808214	9.62631e-06	7738	0.00252517	152.079	19.5842
GCST90027851	Dutch Microbiome Project	specie	Lachnospiraceae bacterium 5 1 63FAA	rs17661696	15	94877013	G	A	-0.248778	0.192569	0.0559368	8.6882e-06	7738	0.00255037	151.811	19.7801
GCST90027851	Dutch Microbiome Project	specie	Lachnospiraceae bacterium 5 1 63FAA	rs4341653	13	71878681	C	A	0.204243	0.675226	0.046085	9.34222e-06	7738	0.00253255	144.175	19.6415
GCST90027851	Dutch Microbiome Project	specie	Lachnospiraceae bacterium 5 1 63FAA	rs10785016	12	73709018	T	G	-0.196819	0.395661	0.0443093	8.91559e-06	7738	0.00254403	146.018	19.7308
GCST90027851	Dutch Microbiome Project	specie	Lachnospiraceae bacterium 5 1 63FAA	rs12047309	1	237628841	A	G	-0.357667	0.0820939	0.0808214	9.62631e-06	7738	0.00252517	152.079	19.5842
GCST90027851	Dutch Microbiome Project	specie	Lachnospiraceae bacterium 5 1 63FAA	rs147524453	20	13579570	G	A	0.312689	0.119469	0.0690529	5.9473e-06	7738	0.0026436	162.48	20.5051
GCST90027851	Dutch Microbiome Project	specie	Lachnospiraceae bacterium 5 1 63FAA	rs17661696	15	94877013	G	A	-0.248778	0.192569	0.0559368	8.6882e-06	7738	0.00255037	151.811	19.7801
GCST90027851	Dutch Microbiome Project	specie	Lachnospiraceae bacterium 5 1 63FAA	rs3935551	8	22980972	G	A	-0.215591	0.529903	0.0460894	2.90168e-06	7738	0.00282043	183.386	21.8806
GCST90027851	Dutch Microbiome Project	specie	Lachnospiraceae bacterium 5 1 63FAA	rs4341653	13	71878681	C	A	0.204243	0.675226	0.046085	9.34222e-06	7738	0.00253255	144.175	19.6415
GCST90027854	Dutch Microbiome Project	specie	Roseburia hominis	rs215996	12	2719297	C	G	-0.11075	0.152519	0.0240367	4.07502e-06	7738	0.00273672	24.6075	21.2294
GCST90027854	Dutch Microbiome Project	specie	Roseburia hominis	rs2225380	14	83605637	C	A	-0.0894148	0.688409	0.0188625	2.13354e-06	7738	0.0028963	26.625	22.4709
GCST90027854	Dutch Microbiome Project	specie	Roseburia hominis	rs35004779	3	177893936	T	C	0.0807293	0.421728	0.0175514	4.23311e-06	7738	0.00272732	24.6693	21.1563
GCST90027854	Dutch Microbiome Project	specie	Roseburia hominis	rs722241	16	13933400	G	T	-0.103384	0.778849	0.0220121	2.64405e-06	7738	0.00284335	28.5889	22.0589
GCST90027854	Dutch Microbiome Project	specie	Roseburia hominis	rs7590468	2	68959471	G	A	-0.0891075	0.338112	0.0184003	1.2808e-06	7738	0.00302237	27.5909	23.4519
GCST90027854	Dutch Microbiome Project	specie	Roseburia hominis	rs7786467	7	1338707	A	C	-0.0968338	0.215173	0.0216192	7.49722e-06	7738	0.00258662	24.5776	20.062
GCST90027854	Dutch Microbiome Project	specie	Roseburia hominis	rs854661	17	34354883	T	C	0.0827355	0.477202	0.0171553	1.41605e-06	7738	0.00299755	26.5126	23.2588
GCST90027857	Dutch Microbiome Project	specie	Roseburia unclassified	rs13127387	4	136618495	A	G	0.129909	0.349386	0.0283014	4.42802e-06	7738	0.00271622	59.8134	21.0699
GCST90027857	Dutch Microbiome Project	specie	Roseburia unclassified	rs17665612	4	31738007	G	C	0.17422	0.148523	0.0379599	4.4414e-06	7738	0.00271549	59.8489	21.0642
GCST90027857	Dutch Microbiome Project	specie	Roseburia unclassified	rs2121787	3	76667574	G	A	0.228807	0.0838426	0.0510771	7.47687e-06	7738	0.00258729	62.723	20.0672
GCST90027857	Dutch Microbiome Project	specie	Roseburia unclassified	rs2568643	7	13765237	A	G	0.131633	0.295225	0.0289862	5.59229e-06	7738	0.00265873	56.1853	20.6228
GCST90027857	Dutch Microbiome Project	specie	Roseburia unclassified	rs4883997	13	75994692	G	C	0.203883	0.912648	0.0459584	9.15377e-06	7738	0.00253754	51.6146	19.6803
GCST90027857	Dutch Microbiome Project	specie	Roseburia unclassified	rs7289868	22	45253872	T	G	0.123249	0.411824	0.0263401	2.88065e-06	7738	0.0028222	57.3509	21.8943
GCST90027857	Dutch Microbiome Project	specie	Roseburia unclassified	rs856250	14	97493057	G	A	0.177245	0.12838	0.0399176	8.98421e-06	7738	0.00254213	54.7751	19.716
GCST90027857	Dutch Microbiome Project	specie	Roseburia unclassified	rs894795	7	135562501	T	C	0.118869	0.522454	0.0265788	7.73767e-06	7738	0.00257886	54.9313	20.0017
GCST90027857	Dutch Microbiome Project	specie	Roseburia unclassified	rs13127387	4	136618495	A	G	0.129909	0.349386	0.0283014	4.42802e-06	7738	0.00271622	59.8134	21.0699
GCST90027857	Dutch Microbiome Project	specie	Roseburia unclassified	rs17665612	4	31738007	G	C	0.17422	0.148523	0.0379599	4.4414e-06	7738	0.00271549	59.8489	21.0642
GCST90027857	Dutch Microbiome Project	specie	Roseburia unclassified	rs2121787	3	76667574	G	A	0.228807	0.0838426	0.0510771	7.47687e-06	7738	0.00258729	62.723	20.0672
GCST90027857	Dutch Microbiome Project	specie	Roseburia unclassified	rs2568643	7	13765237	A	G	0.131633	0.295225	0.0289862	5.59229e-06	7738	0.00265873	56.1853	20.6228
GCST90027857	Dutch Microbiome Project	specie	Roseburia unclassified	rs4883997	13	75994692	G	C	0.203883	0.912648	0.0459584	9.15377e-06	7738	0.00253754	51.6146	19.6803
GCST90027857	Dutch Microbiome Project	specie	Roseburia unclassified	rs57978465	4	38659457	A	G	0.223943	0.0799417	0.0505637	9.46978e-06	7738	0.00252919	57.4945	19.6154
GCST90027857	Dutch Microbiome Project	specie	Roseburia unclassified	rs62006238	15	46098409	T	C	0.274038	0.0742713	0.0534904	3.00525e-07	7738	0.00338129	80.7199	26.2464
GCST90027857	Dutch Microbiome Project	specie	Roseburia unclassified	rs7217715	17	30059363	A	G	-0.138197	0.233719	0.0309403	7.94822e-06	7738	0.00257225	53.2852	19.9502
GCST90027857	Dutch Microbiome Project	specie	Roseburia unclassified	rs7289868	22	45253872	T	G	0.123249	0.411824	0.0263401	2.88065e-06	7738	0.0028222	57.3509	21.8943
GCST90027857	Dutch Microbiome Project	specie	Roseburia unclassified	rs76776955	3	4084517	C	G	-0.207417	0.104915	0.0451065	4.25775e-06	7738	0.00272589	63.0174	21.1451
GCST90027857	Dutch Microbiome Project	specie	Roseburia unclassified	rs7720468	5	31061463	A	G	-0.165604	0.172441	0.0374082	9.55807e-06	7738	0.00252693	61.0296	19.5978
GCST90027857	Dutch Microbiome Project	specie	Roseburia unclassified	rs856250	14	97493057	G	A	0.177245	0.12838	0.0399176	8.98421e-06	7738	0.00254213	54.7751	19.716
GCST90027857	Dutch Microbiome Project	specie	Roseburia unclassified	rs894795	7	135562501	T	C	0.118869	0.522454	0.0265788	7.73767e-06	7738	0.00257886	54.9313	20.0017

## Sheet: Table S3
Supplemental Table S3. Details of instrument variables of gut bacterial pathway abundance
GWAS ID	GM dataset	GM level	GM pathways	SNP	Chr	position	effect allele	other allele	Beta	EAF	SE	P	Samplesize	RSQ	F(primary)	F_pow_beta_se
GCST90027447	Dutch Microbiome Project	Gut bacterial pathway abundance	ANAGLYCOLYSIS.PWY..glycolysis.III..from.glucose.	rs12647170	4	24504770	G	A	0.188783	0.0765661	0.0373683	4.3728e-07	7738	0.00328831	39.184	25.5223
GCST90027447	Dutch Microbiome Project	Gut bacterial pathway abundance	ANAGLYCOLYSIS.PWY..glycolysis.III..from.glucose.	rs12704084	7	148915050	G	C	-0.0736196	0.599698	0.0166029	9.24443e-06	7738	0.00253513	20.183	19.6616
GCST90027447	Dutch Microbiome Project	Gut bacterial pathway abundance	ANAGLYCOLYSIS.PWY..glycolysis.III..from.glucose.	rs2650470	5	83601736	G	A	0.0739823	0.45345	0.0166039	8.36084e-06	7738	0.0025598	21.0446	19.8534
GCST90027447	Dutch Microbiome Project	Gut bacterial pathway abundance	ANAGLYCOLYSIS.PWY..glycolysis.III..from.glucose.	rs35731059	11	96206005	A	C	0.129356	0.104757	0.0262545	8.35026e-07	7738	0.00312816	24.3562	24.2754
GCST90027447	Dutch Microbiome Project	Gut bacterial pathway abundance	ANAGLYCOLYSIS.PWY..glycolysis.III..from.glucose.	rs4878062	9	89959664	G	A	0.0760825	0.402286	0.0164219	3.60421e-06	7738	0.00276696	21.5951	21.4646
GCST90027447	Dutch Microbiome Project	Gut bacterial pathway abundance	ANAGLYCOLYSIS.PWY..glycolysis.III..from.glucose.	rs58235446	9	93850539	T	C	-0.153253	0.0638651	0.033084	3.61743e-06	7738	0.00276607	21.7865	21.4576
GCST90027447	Dutch Microbiome Project	Gut bacterial pathway abundance	ANAGLYCOLYSIS.PWY..glycolysis.III..from.glucose.	rs605262	11	86967521	A	G	-0.0757354	0.676757	0.0170586	9.00762e-06	7738	0.0025415	19.4624	19.7111
GCST90027447	Dutch Microbiome Project	Gut bacterial pathway abundance	ANAGLYCOLYSIS.PWY..glycolysis.III..from.glucose.	rs62271914	3	135023888	A	G	-0.0740607	0.42331	0.0162991	5.52357e-06	7738	0.00266179	20.7724	20.6466
GCST90027447	Dutch Microbiome Project	Gut bacterial pathway abundance	ANAGLYCOLYSIS.PWY..glycolysis.III..from.glucose.	rs7041639	9	27341338	G	A	-0.157604	0.0875309	0.0341699	3.98107e-06	7738	0.00274245	30.8168	21.2739
GCST90027447	Dutch Microbiome Project	Gut bacterial pathway abundance	ANAGLYCOLYSIS.PWY..glycolysis.III..from.glucose.	rs72666075	14	29029142	C	T	-0.151693	0.0593823	0.0337842	7.12049e-06	7738	0.0025993	19.9373	20.1606
GCST90027447	Dutch Microbiome Project	Gut bacterial pathway abundance	ANAGLYCOLYSIS.PWY..glycolysis.III..from.glucose.	rs78351682	3	24546691	G	A	0.105017	0.135759	0.0233773	7.04742e-06	7738	0.00260185	20.0722	20.1804
GCST90027447	Dutch Microbiome Project	Gut bacterial pathway abundance	ANAGLYCOLYSIS.PWY..glycolysis.III..from.glucose.	rs8101993	19	30603533	C	T	-0.100985	0.180021	0.0223014	5.94963e-06	7738	0.00264353	23.3612	20.5045
GCST90027449	Dutch Microbiome Project	Gut bacterial pathway abundance	ARGORNPROST.PWY..arginine..ornithine.and.proline.interconversion	rs2504016	10	33188434	G	A	-0.23666	0.0734254	0.0514871	4.29655e-06	7738	0.00272365	59.408	21.1277
GCST90027449	Dutch Microbiome Project	Gut bacterial pathway abundance	ARGORNPROST.PWY..arginine..ornithine.and.proline.interconversion	rs2942201	8	23419176	A	C	0.120592	0.438055	0.0258595	3.11071e-06	7738	0.00280325	55.7862	21.7469
GCST90027449	Dutch Microbiome Project	Gut bacterial pathway abundance	ARGORNPROST.PWY..arginine..ornithine.and.proline.interconversion	rs4878453	9	27435733	G	A	0.242077	0.0733257	0.050584	1.70443e-06	7738	0.00295176	62.1025	22.9024
GCST90027449	Dutch Microbiome Project	Gut bacterial pathway abundance	ARGORNPROST.PWY..arginine..ornithine.and.proline.interconversion	rs61074222	13	68143423	C	G	-0.210428	0.0941941	0.0447813	2.61439e-06	7738	0.00284616	58.8988	22.0807
GCST90027449	Dutch Microbiome Project	Gut bacterial pathway abundance	ARGORNPROST.PWY..arginine..ornithine.and.proline.interconversion	rs6993022	8	145040108	C	T	0.119426	0.3798	0.0261095	4.78377e-06	7738	0.00269719	52.331	20.9219
GCST90027449	Dutch Microbiome Project	Gut bacterial pathway abundance	ARGORNPROST.PWY..arginine..ornithine.and.proline.interconversion	rs7923287	10	85841432	T	A	0.139505	0.723875	0.0290043	1.51074e-06	7738	0.00298155	60.6579	23.1342
GCST90027449	Dutch Microbiome Project	Gut bacterial pathway abundance	ARGORNPROST.PWY..arginine..ornithine.and.proline.interconversion	rs9344056	6	81567568	A	G	-0.17033	0.162359	0.0349944	1.13099e-06	7738	0.0030531	61.5324	23.6911
GCST90027454	Dutch Microbiome Project	Gut bacterial pathway abundance	COA.PWY..coenzyme.A.biosynthesis.I	rs10831658	11	2279372	A	G	-0.0951081	0.207259	0.0199996	1.97952e-06	7738	0.0029148	23.0632	22.6148
GCST90027454	Dutch Microbiome Project	Gut bacterial pathway abundance	COA.PWY..coenzyme.A.biosynthesis.I	rs117300263	9	74469867	A	G	-0.169358	0.0564102	0.0374003	5.94771e-06	7738	0.0026436	23.6934	20.5051
GCST90027454	Dutch Microbiome Project	Gut bacterial pathway abundance	COA.PWY..coenzyme.A.biosynthesis.I	rs12495388	3	84926472	G	A	-0.121458	0.097635	0.0269091	6.3725e-06	7738	0.00262661	20.1612	20.3729
GCST90027454	Dutch Microbiome Project	Gut bacterial pathway abundance	COA.PWY..coenzyme.A.biosynthesis.I	rs1941024	11	60275940	A	G	-0.0737051	0.597554	0.0166612	9.69951e-06	7738	0.0025233	20.2657	19.5696
GCST90027454	Dutch Microbiome Project	Gut bacterial pathway abundance	COA.PWY..coenzyme.A.biosynthesis.I	rs2509667	11	119361224	A	C	-0.116273	0.120838	0.0253157	4.37119e-06	7738	0.00271944	22.2857	21.0949
GCST90027454	Dutch Microbiome Project	Gut bacterial pathway abundance	COA.PWY..coenzyme.A.biosynthesis.I	rs286908	11	34658857	A	G	-0.0787738	0.293164	0.0174903	6.67283e-06	7738	0.00261526	19.9461	20.2847
GCST90027454	Dutch Microbiome Project	Gut bacterial pathway abundance	COA.PWY..coenzyme.A.biosynthesis.I	rs7251031	19	11266693	G	T	-0.0801886	0.308219	0.0173897	4.00203e-06	7738	0.00274115	21.2712	21.2638
GCST90027454	Dutch Microbiome Project	Gut bacterial pathway abundance	COA.PWY..coenzyme.A.biosynthesis.I	rs8067677	17	9363863	A	G	0.0858815	0.299483	0.0182785	2.6209e-06	7738	0.00284554	24.015	22.0759
GCST90027454	Dutch Microbiome Project	Gut bacterial pathway abundance	COA.PWY..coenzyme.A.biosynthesis.I	rs9599845	13	71978130	C	T	0.0961761	0.237425	0.0202786	2.10839e-06	7738	0.00289922	25.9984	22.4936
GCST90027454	Dutch Microbiome Project	Gut bacterial pathway abundance	COA.PWY..coenzyme.A.biosynthesis.I	rs9931054	16	1026094	C	T	-0.138123	0.0885579	0.0286697	1.45208e-06	7738	0.00299136	23.8987	23.2106
GCST90027455	Dutch Microbiome Project	Gut bacterial pathway abundance	COBALSYN.PWY..adenosylcobalamin.salvage.from.cobinamide.I	rs10006164	4	1021598	A	G	-0.0869582	0.344145	0.0177564	9.71673e-07	7738	0.00309065	26.4973	23.9834
GCST90027455	Dutch Microbiome Project	Gut bacterial pathway abundance	COBALSYN.PWY..adenosylcobalamin.salvage.from.cobinamide.I	rs11171846	12	56828056	T	C	-0.140647	0.0821696	0.0292656	1.54074e-06	7738	0.0029767	23.1515	23.0965
GCST90027455	Dutch Microbiome Project	Gut bacterial pathway abundance	COBALSYN.PWY..adenosylcobalamin.salvage.from.cobinamide.I	rs12772838	10	126836275	T	C	0.168169	0.0554534	0.0366832	4.55365e-06	7738	0.00270934	22.9868	21.0164
GCST90027455	Dutch Microbiome Project	Gut bacterial pathway abundance	COBALSYN.PWY..adenosylcobalamin.salvage.from.cobinamide.I	rs13003991	2	65772956	G	C	0.0821386	0.606858	0.0164612	6.04282e-07	7738	0.00320819	24.9849	24.8984
GCST90027455	Dutch Microbiome Project	Gut bacterial pathway abundance	COBALSYN.PWY..adenosylcobalamin.salvage.from.cobinamide.I	rs1451459	2	53088412	A	G	0.0838938	0.252245	0.0187222	7.43053e-06	7738	0.00258883	20.5941	20.0792
GCST90027455	Dutch Microbiome Project	Gut bacterial pathway abundance	COBALSYN.PWY..adenosylcobalamin.salvage.from.cobinamide.I	rs1514681	2	1397044	C	T	-0.0787943	0.401121	0.0171089	4.11557e-06	7738	0.00273426	23.1445	21.2102
GCST90027455	Dutch Microbiome Project	Gut bacterial pathway abundance	COBALSYN.PWY..adenosylcobalamin.salvage.from.cobinamide.I	rs1968451	19	5391922	C	T	0.0887818	0.680629	0.0199045	8.18144e-06	7738	0.00256515	26.6006	19.8951
GCST90027455	Dutch Microbiome Project	Gut bacterial pathway abundance	COBALSYN.PWY..adenosylcobalamin.salvage.from.cobinamide.I	rs2430691	12	15065751	C	T	0.0727985	0.42366	0.0164296	9.38231e-06	7738	0.00253147	20.073	19.6332
GCST90027455	Dutch Microbiome Project	Gut bacterial pathway abundance	COBALSYN.PWY..adenosylcobalamin.salvage.from.cobinamide.I	rs2634527	8	59499389	C	T	-0.0790784	0.498378	0.0167644	2.39304e-06	7738	0.00286798	24.2637	22.2505
GCST90027455	Dutch Microbiome Project	Gut bacterial pathway abundance	COBALSYN.PWY..adenosylcobalamin.salvage.from.cobinamide.I	rs437545	16	24211376	A	T	0.139229	0.0771995	0.0313643	9.034e-06	7738	0.00254078	21.4254	19.7055
GCST90027455	Dutch Microbiome Project	Gut bacterial pathway abundance	COBALSYN.PWY..adenosylcobalamin.salvage.from.cobinamide.I	rs61798216	4	36459051	G	A	-0.118636	0.113593	0.026406	7.03008e-06	7738	0.00260243	21.9886	20.185
GCST90027455	Dutch Microbiome Project	Gut bacterial pathway abundance	COBALSYN.PWY..adenosylcobalamin.salvage.from.cobinamide.I	rs74949229	10	9526946	A	G	-0.136496	0.0937893	0.0283337	1.45412e-06	7738	0.002991	24.578	23.2078
GCST90027455	Dutch Microbiome Project	Gut bacterial pathway abundance	COBALSYN.PWY..adenosylcobalamin.salvage.from.cobinamide.I	rs75967282	17	59520438	C	G	-0.178428	0.0513485	0.0377704	2.31217e-06	7738	0.00287644	24.0689	22.3163
GCST90027457	Dutch Microbiome Project	Gut bacterial pathway abundance	COMPLETE.ARO.PWY..superpathway.of.aromatic.amino.acid.biosynthesis	rs1093520	7	98159418	G	T	0.179202	0.915857	0.0334241	8.25544e-08	7738	0.00370202	38.4798	28.7453
GCST90027457	Dutch Microbiome Project	Gut bacterial pathway abundance	COMPLETE.ARO.PWY..superpathway.of.aromatic.amino.acid.biosynthesis	rs11215785	11	115964147	C	T	0.116001	0.136228	0.0242663	1.74993e-06	7738	0.00294523	24.5761	22.8516
GCST90027457	Dutch Microbiome Project	Gut bacterial pathway abundance	COMPLETE.ARO.PWY..superpathway.of.aromatic.amino.acid.biosynthesis	rs136110	22	47369660	C	T	0.0930184	0.208243	0.0202956	4.57973e-06	7738	0.00270794	22.1354	21.0055
GCST90027457	Dutch Microbiome Project	Gut bacterial pathway abundance	COMPLETE.ARO.PWY..superpathway.of.aromatic.amino.acid.biosynthesis	rs1483968	14	22951893	T	C	0.150674	0.0577669	0.034063	9.71673e-06	7738	0.00252288	19.1662	19.5664
GCST90027457	Dutch Microbiome Project	Gut bacterial pathway abundance	COMPLETE.ARO.PWY..superpathway.of.aromatic.amino.acid.biosynthesis	rs61915762	11	130442661	A	G	0.0875261	0.275511	0.0180386	1.22129e-06	7738	0.00303412	23.7314	23.5434
GCST90027457	Dutch Microbiome Project	Gut bacterial pathway abundance	COMPLETE.ARO.PWY..superpathway.of.aromatic.amino.acid.biosynthesis	rs62018962	15	95979517	A	C	-0.143107	0.0988924	0.031333	4.94026e-06	7738	0.00268925	28.3397	20.8602
GCST90027457	Dutch Microbiome Project	Gut bacterial pathway abundance	COMPLETE.ARO.PWY..superpathway.of.aromatic.amino.acid.biosynthesis	rs73200771	12	88286940	A	G	-0.163792	0.0520806	0.035928	5.14209e-06	7738	0.0026794	20.5462	20.7835
GCST90027457	Dutch Microbiome Project	Gut bacterial pathway abundance	COMPLETE.ARO.PWY..superpathway.of.aromatic.amino.acid.biosynthesis	rs7695572	4	7327645	G	A	-0.0989027	0.820871	0.0222375	8.685e-06	7738	0.00255046	22.318	19.7808
GCST90027457	Dutch Microbiome Project	Gut bacterial pathway abundance	COMPLETE.ARO.PWY..superpathway.of.aromatic.amino.acid.biosynthesis	rs7848585	9	79670604	G	A	0.121487	0.101813	0.0273197	8.71405e-06	7738	0.00254966	20.9387	19.7746
GCST90027457	Dutch Microbiome Project	Gut bacterial pathway abundance	COMPLETE.ARO.PWY..superpathway.of.aromatic.amino.acid.biosynthesis	rs11215785	11	115964147	C	T	0.116001	0.136228	0.0242663	1.74993e-06	7738	0.00294523	24.5761	22.8516
GCST90027457	Dutch Microbiome Project	Gut bacterial pathway abundance	COMPLETE.ARO.PWY..superpathway.of.aromatic.amino.acid.biosynthesis	rs136110	22	47369660	C	T	0.0930184	0.208243	0.0202956	4.57973e-06	7738	0.00270794	22.1354	21.0055
GCST90027457	Dutch Microbiome Project	Gut bacterial pathway abundance	COMPLETE.ARO.PWY..superpathway.of.aromatic.amino.acid.biosynthesis	rs1483968	14	22951893	T	C	0.150674	0.0577669	0.034063	9.71673e-06	7738	0.00252288	19.1662	19.5664
GCST90027457	Dutch Microbiome Project	Gut bacterial pathway abundance	COMPLETE.ARO.PWY..superpathway.of.aromatic.amino.acid.biosynthesis	rs61915762	11	130442661	A	G	0.0875261	0.275511	0.0180386	1.22129e-06	7738	0.00303412	23.7314	23.5434
GCST90027457	Dutch Microbiome Project	Gut bacterial pathway abundance	COMPLETE.ARO.PWY..superpathway.of.aromatic.amino.acid.biosynthesis	rs62018962	15	95979517	A	C	-0.143107	0.0988924	0.031333	4.94026e-06	7738	0.00268925	28.3397	20.8602
GCST90027457	Dutch Microbiome Project	Gut bacterial pathway abundance	COMPLETE.ARO.PWY..superpathway.of.aromatic.amino.acid.biosynthesis	rs73200771	12	88286940	A	G	-0.163792	0.0520806	0.035928	5.14209e-06	7738	0.0026794	20.5462	20.7835
GCST90027457	Dutch Microbiome Project	Gut bacterial pathway abundance	COMPLETE.ARO.PWY..superpathway.of.aromatic.amino.acid.biosynthesis	rs7848585	9	79670604	G	A	0.121487	0.101813	0.0273197	8.71405e-06	7738	0.00254966	20.9387	19.7746
GCST90027458	Dutch Microbiome Project	Gut bacterial pathway abundance	CRNFORCAT.PWY..creatinine.degradation.I	rs1621183	10	25767497	G	A	0.204076	0.0696815	0.0446233	4.80098e-06	7738	0.00269632	41.9982	20.9151
GCST90027458	Dutch Microbiome Project	Gut bacterial pathway abundance	CRNFORCAT.PWY..creatinine.degradation.I	rs17193211	21	38885506	T	C	0.190762	0.0746269	0.0409712	3.22419e-06	7738	0.00279444	39.0779	21.6784
GCST90027458	Dutch Microbiome Project	Gut bacterial pathway abundance	CRNFORCAT.PWY..creatinine.degradation.I	rs2189903	7	8546068	C	A	0.212169	0.057391	0.0475208	8.01567e-06	7738	0.00257017	37.8622	19.9341
GCST90027460	Dutch Microbiome Project	Gut bacterial pathway abundance	DENOVOPURINE2.PWY..superpathway.of.purine.nucleotides.de.novo.biosynthesis.II	rs113403124	6	134586541	C	T	0.148864	0.0764148	0.0329176	6.1166e-06	7738	0.0026367	24.274	20.4514
GCST90027460	Dutch Microbiome Project	Gut bacterial pathway abundance	DENOVOPURINE2.PWY..superpathway.of.purine.nucleotides.de.novo.biosynthesis.II	rs11608915	12	52866060	T	C	-0.0756573	0.358167	0.0167167	6.01561e-06	7738	0.0026408	20.4127	20.4833
GCST90027460	Dutch Microbiome Project	Gut bacterial pathway abundance	DENOVOPURINE2.PWY..superpathway.of.purine.nucleotides.de.novo.biosynthesis.II	rs142048748	12	122235048	G	A	-0.172479	0.0511089	0.0386304	8.01254e-06	7738	0.00257028	22.3865	19.9349
GCST90027460	Dutch Microbiome Project	Gut bacterial pathway abundance	DENOVOPURINE2.PWY..superpathway.of.purine.nucleotides.de.novo.biosynthesis.II	rs1447470	11	112696471	A	G	0.0891093	0.735812	0.0196522	5.77896e-06	7738	0.00265066	23.9561	20.56
GCST90027460	Dutch Microbiome Project	Gut bacterial pathway abundance	DENOVOPURINE2.PWY..superpathway.of.purine.nucleotides.de.novo.biosynthesis.II	rs1752223	1	81680852	G	C	-0.0976795	0.168276	0.0219673	8.72469e-06	7738	0.00254934	20.7165	19.7721
GCST90027460	Dutch Microbiome Project	Gut bacterial pathway abundance	DENOVOPURINE2.PWY..superpathway.of.purine.nucleotides.de.novo.biosynthesis.II	rs17561784	5	147059845	T	C	0.122378	0.117215	0.0255005	1.59419e-06	7738	0.00296826	24.0513	23.0308
GCST90027460	Dutch Microbiome Project	Gut bacterial pathway abundance	DENOVOPURINE2.PWY..superpathway.of.purine.nucleotides.de.novo.biosynthesis.II	rs393435	16	84344533	C	T	0.0853315	0.687467	0.0182062	2.77313e-06	7738	0.0028316	24.2814	21.9675
GCST90027460	Dutch Microbiome Project	Gut bacterial pathway abundance	DENOVOPURINE2.PWY..superpathway.of.purine.nucleotides.de.novo.biosynthesis.II	rs4683140	3	45822918	C	T	-0.0783129	0.579406	0.0167721	3.02315e-06	7738	0.0028103	23.1931	21.8018
GCST90027460	Dutch Microbiome Project	Gut bacterial pathway abundance	DENOVOPURINE2.PWY..superpathway.of.purine.nucleotides.de.novo.biosynthesis.II	rs511179	9	133392841	C	G	-0.115706	0.85471	0.0232243	6.28956e-07	7738	0.0031983	25.8083	24.8214
GCST90027460	Dutch Microbiome Project	Gut bacterial pathway abundance	DENOVOPURINE2.PWY..superpathway.of.purine.nucleotides.de.novo.biosynthesis.II	rs72770359	1	247361318	A	G	0.119653	0.104329	0.0268999	8.66323e-06	7738	0.00255106	20.7544	19.7854
GCST90027460	Dutch Microbiome Project	Gut bacterial pathway abundance	DENOVOPURINE2.PWY..superpathway.of.purine.nucleotides.de.novo.biosynthesis.II	rs75789763	4	130403869	A	G	-0.166597	0.0562994	0.0367955	5.96417e-06	7738	0.00264289	22.8824	20.4996
GCST90027462	Dutch Microbiome Project	Gut bacterial pathway abundance	ECASYN.PWY..enterobacterial.common.antigen.biosynthesis	rs10220585	14	85739848	T	C	0.164702	0.581202	0.0347972	2.21014e-06	7738	0.0028876	103.526	22.4032
GCST90027462	Dutch Microbiome Project	Gut bacterial pathway abundance	ECASYN.PWY..enterobacterial.common.antigen.biosynthesis	rs10808847	8	82896400	A	C	0.176398	0.744131	0.0397821	9.24592e-06	7738	0.00253509	92.7636	19.6613
GCST90027462	Dutch Microbiome Project	Gut bacterial pathway abundance	ECASYN.PWY..enterobacterial.common.antigen.biosynthesis	rs10894222	11	130448044	A	G	-0.147598	0.530454	0.0332071	8.79832e-06	7738	0.00254727	84.8735	19.756
GCST90027462	Dutch Microbiome Project	Gut bacterial pathway abundance	ECASYN.PWY..enterobacterial.common.antigen.biosynthesis	rs1094973	16	65970728	G	T	0.164693	0.620845	0.0347218	2.10354e-06	7738	0.0028998	100.064	22.4981
GCST90027462	Dutch Microbiome Project	Gut bacterial pathway abundance	ECASYN.PWY..enterobacterial.common.antigen.biosynthesis	rs111457769	7	74482794	C	T	0.260543	0.112372	0.0564797	3.96835e-06	7738	0.00274324	106.198	21.2801
GCST90027462	Dutch Microbiome Project	Gut bacterial pathway abundance	ECASYN.PWY..enterobacterial.common.antigen.biosynthesis	rs12638646	3	105122214	A	G	-0.180901	0.287611	0.0391484	3.82085e-06	7738	0.00275258	105.151	21.3528
GCST90027462	Dutch Microbiome Project	Gut bacterial pathway abundance	ECASYN.PWY..enterobacterial.common.antigen.biosynthesis	rs12781290	10	72991095	A	G	0.17085	0.334687	0.0375839	5.4718e-06	7738	0.0026641	101.888	20.6646
GCST90027462	Dutch Microbiome Project	Gut bacterial pathway abundance	ECASYN.PWY..enterobacterial.common.antigen.biosynthesis	rs2010151	5	31806434	C	A	-0.154264	0.420012	0.0346348	8.42772e-06	7738	0.00255785	90.7447	19.8383
GCST90027462	Dutch Microbiome Project	Gut bacterial pathway abundance	ECASYN.PWY..enterobacterial.common.antigen.biosynthesis	rs2592994	9	88019097	T	C	0.154966	0.437869	0.0350142	9.60904e-06	7738	0.00252563	92.5477	19.5877
GCST90027462	Dutch Microbiome Project	Gut bacterial pathway abundance	ECASYN.PWY..enterobacterial.common.antigen.biosynthesis	rs35006616	7	16068628	A	G	0.155262	0.478529	0.0341787	5.55482e-06	7738	0.00266039	94.2045	20.6357
GCST90027462	Dutch Microbiome Project	Gut bacterial pathway abundance	ECASYN.PWY..enterobacterial.common.antigen.biosynthesis	rs35145811	2	36934618	C	T	0.161819	0.40116	0.0361109	7.42335e-06	7738	0.00258905	98.5672	20.0809
GCST90027462	Dutch Microbiome Project	Gut bacterial pathway abundance	ECASYN.PWY..enterobacterial.common.antigen.biosynthesis	rs4383249	18	64880298	G	T	0.195242	0.182145	0.0436496	7.71507e-06	7738	0.00257957	88.8683	20.0072
GCST90027462	Dutch Microbiome Project	Gut bacterial pathway abundance	ECASYN.PWY..enterobacterial.common.antigen.biosynthesis	rs62043566	15	93680778	C	T	0.155445	0.408328	0.0348289	8.07811e-06	7738	0.00256827	91.3883	19.9193
GCST90027462	Dutch Microbiome Project	Gut bacterial pathway abundance	ECASYN.PWY..enterobacterial.common.antigen.biosynthesis	rs72727948	8	134963609	A	C	-0.306134	0.0684841	0.0692836	9.93596e-06	7738	0.00251739	93.6211	19.5237
GCST90027465	Dutch Microbiome Project	Gut bacterial pathway abundance	FERMENTATION.PWY..mixed.acid.fermentation	rs11253111	10	5380664	C	T	-0.088334	0.445402	0.0191906	4.16495e-06	7738	0.00273133	29.9371	21.1874
GCST90027465	Dutch Microbiome Project	Gut bacterial pathway abundance	FERMENTATION.PWY..mixed.acid.fermentation	rs13235115	7	155131747	C	T	0.155456	0.877922	0.0290665	8.87789e-08	7738	0.00368392	40.2819	28.6042
GCST90027465	Dutch Microbiome Project	Gut bacterial pathway abundance	FERMENTATION.PWY..mixed.acid.fermentation	rs17175056	13	94779284	G	A	0.127861	0.122589	0.0287119	8.45824e-06	7738	0.00255696	27.3028	19.8314
GCST90027465	Dutch Microbiome Project	Gut bacterial pathway abundance	FERMENTATION.PWY..mixed.acid.fermentation	rs6085392	20	6066724	A	G	0.0978381	0.260986	0.021937	8.19728e-06	7738	0.00256466	28.6707	19.8912
GCST90027465	Dutch Microbiome Project	Gut bacterial pathway abundance	FERMENTATION.PWY..mixed.acid.fermentation	rs6123777	20	56785389	A	G	0.153475	0.101285	0.0343227	7.76623e-06	7738	0.00257795	33.3162	19.9946
GCST90027465	Dutch Microbiome Project	Gut bacterial pathway abundance	FERMENTATION.PWY..mixed.acid.fermentation	rs61861701	10	112365004	G	A	0.116389	0.245597	0.0229379	3.89377e-07	7738	0.00331709	39.0285	25.7464
GCST90027465	Dutch Microbiome Project	Gut bacterial pathway abundance	FERMENTATION.PWY..mixed.acid.fermentation	rs72770371	1	247368136	G	C	-0.147139	0.0938459	0.0326224	6.47158e-06	7738	0.00262281	28.5905	20.3434
GCST90027465	Dutch Microbiome Project	Gut bacterial pathway abundance	FERMENTATION.PWY..mixed.acid.fermentation	rs743920	22	29621128	G	C	-0.151934	0.128486	0.0322058	2.3866e-06	7738	0.00286865	40.2011	22.2557
GCST90027465	Dutch Microbiome Project	Gut bacterial pathway abundance	FERMENTATION.PWY..mixed.acid.fermentation	rs7659451	4	10730513	G	A	0.113654	0.824174	0.0255139	8.40582e-06	7738	0.00255851	29.0701	19.8434
GCST90027465	Dutch Microbiome Project	Gut bacterial pathway abundance	FERMENTATION.PWY..mixed.acid.fermentation	rs776910	1	10846540	G	A	0.112024	0.825487	0.0251821	8.6453e-06	7738	0.0025516	28.0724	19.7897
GCST90027467	Dutch Microbiome Project	Gut bacterial pathway abundance	FUC.RHAMCAT.PWY..superpathway.of.fucose.and.rhamnose.degradation	rs17729512	8	89306002	G	A	0.204838	0.0721954	0.0461462	9.04232e-06	7738	0.00254055	43.7302	19.7038
GCST90027467	Dutch Microbiome Project	Gut bacterial pathway abundance	FUC.RHAMCAT.PWY..superpathway.of.fucose.and.rhamnose.degradation	rs2420129	13	26905886	A	C	-0.193205	0.919003	0.043613	9.42367e-06	7738	0.00253039	43.2304	19.6248
GCST90027467	Dutch Microbiome Project	Gut bacterial pathway abundance	FUC.RHAMCAT.PWY..superpathway.of.fucose.and.rhamnose.degradation	rs2514587	8	119599692	A	G	0.114772	0.626008	0.02552	6.88034e-06	7738	0.00260771	48.0118	20.226
GCST90027467	Dutch Microbiome Project	Gut bacterial pathway abundance	FUC.RHAMCAT.PWY..superpathway.of.fucose.and.rhamnose.degradation	rs4711791	6	44598555	A	G	-0.131441	0.311064	0.0266352	8.02047e-07	7738	0.00313811	57.7118	24.3528
GCST90027467	Dutch Microbiome Project	Gut bacterial pathway abundance	FUC.RHAMCAT.PWY..superpathway.of.fucose.and.rhamnose.degradation	rs7222065	17	69316511	T	C	-0.208307	0.0927288	0.0432142	1.43308e-06	7738	0.00299458	56.8969	23.2356
GCST90027467	Dutch Microbiome Project	Gut bacterial pathway abundance	FUC.RHAMCAT.PWY..superpathway.of.fucose.and.rhamnose.degradation	rs77474207	6	18010573	G	A	-0.198637	0.0998954	0.0410775	1.327e-06	7738	0.0030136	55.2838	23.3836
GCST90027467	Dutch Microbiome Project	Gut bacterial pathway abundance	FUC.RHAMCAT.PWY..superpathway.of.fucose.and.rhamnose.degradation	rs7937701	11	72832677	G	A	-0.120752	0.499312	0.024402	7.48049e-07	7738	0.00315536	56.8136	24.4871
GCST90027467	Dutch Microbiome Project	Gut bacterial pathway abundance	FUC.RHAMCAT.PWY..superpathway.of.fucose.and.rhamnose.degradation	rs9542995	13	73110324	A	G	-0.171703	0.286838	0.0355509	1.36672e-06	7738	0.00300629	94.449	23.3268
GCST90027469	Dutch Microbiome Project	Gut bacterial pathway abundance	GALACT.GLUCUROCAT.PWY..superpathway.of.hexuronide.and.hexuronate.degradation	rs4472353	6	96078826	C	T	0.0987951	0.822923	0.0213109	3.55386e-06	7738	0.00277042	22.0687	21.4915
GCST90027469	Dutch Microbiome Project	Gut bacterial pathway abundance	GALACT.GLUCUROCAT.PWY..superpathway.of.hexuronide.and.hexuronate.degradation	rs5756419	22	37346295	A	T	0.0844728	0.293243	0.0178876	2.33056e-06	7738	0.0028745	22.949	22.3013
GCST90027469	Dutch Microbiome Project	Gut bacterial pathway abundance	GALACT.GLUCUROCAT.PWY..superpathway.of.hexuronide.and.hexuronate.degradation	rs6065218	20	38862775	G	A	0.122387	0.148047	0.0260522	2.63039e-06	7738	0.00284465	29.3411	22.069
GCST90027469	Dutch Microbiome Project	Gut bacterial pathway abundance	GALACT.GLUCUROCAT.PWY..superpathway.of.hexuronide.and.hexuronate.degradation	rs7182175	15	98902733	T	A	-0.0838417	0.73131	0.0183223	4.74078e-06	7738	0.00269942	21.4299	20.9392
GCST90027469	Dutch Microbiome Project	Gut bacterial pathway abundance	GALACT.GLUCUROCAT.PWY..superpathway.of.hexuronide.and.hexuronate.degradation	rs1273560	3	197551040	G	A	0.0928482	0.233308	0.0207781	7.87463e-06	7738	0.00257454	23.9324	19.968
GCST90027469	Dutch Microbiome Project	Gut bacterial pathway abundance	GALACT.GLUCUROCAT.PWY..superpathway.of.hexuronide.and.hexuronate.degradation	rs12859492	13	71905552	C	T	0.0832796	0.30745	0.0178178	2.95461e-06	7738	0.00281597	22.9157	21.8459
GCST90027469	Dutch Microbiome Project	Gut bacterial pathway abundance	GALACT.GLUCUROCAT.PWY..superpathway.of.hexuronide.and.hexuronate.degradation	rs2972891	5	18234329	G	A	0.0723683	0.516623	0.0161718	7.64188e-06	7738	0.00258191	20.2881	20.0253
GCST90027469	Dutch Microbiome Project	Gut bacterial pathway abundance	GALACT.GLUCUROCAT.PWY..superpathway.of.hexuronide.and.hexuronate.degradation	rs4472353	6	96078826	C	T	0.0987951	0.822923	0.0213109	3.55386e-06	7738	0.00277042	22.0687	21.4915
GCST90027469	Dutch Microbiome Project	Gut bacterial pathway abundance	GALACT.GLUCUROCAT.PWY..superpathway.of.hexuronide.and.hexuronate.degradation	rs56210724	21	16270327	C	T	0.131657	0.093528	0.0293572	7.30298e-06	7738	0.00259307	22.8039	20.1122
GCST90027469	Dutch Microbiome Project	Gut bacterial pathway abundance	GALACT.GLUCUROCAT.PWY..superpathway.of.hexuronide.and.hexuronate.degradation	rs5756419	22	37346295	A	T	0.0844728	0.293243	0.0178876	2.33056e-06	7738	0.0028745	22.949	22.3013
GCST90027469	Dutch Microbiome Project	Gut bacterial pathway abundance	GALACT.GLUCUROCAT.PWY..superpathway.of.hexuronide.and.hexuronate.degradation	rs6065218	20	38862775	G	A	0.122387	0.148047	0.0260522	2.63039e-06	7738	0.00284465	29.3411	22.069
GCST90027469	Dutch Microbiome Project	Gut bacterial pathway abundance	GALACT.GLUCUROCAT.PWY..superpathway.of.hexuronide.and.hexuronate.degradation	rs7182175	15	98902733	T	A	-0.0838417	0.73131	0.0183223	4.74078e-06	7738	0.00269942	21.4299	20.9392
GCST90027469	Dutch Microbiome Project	Gut bacterial pathway abundance	GALACT.GLUCUROCAT.PWY..superpathway.of.hexuronide.and.hexuronate.degradation	rs79676117	20	50415961	C	A	-0.171166	0.0501703	0.0373321	4.54057e-06	7738	0.00271004	21.6615	21.0218
GCST90027469	Dutch Microbiome Project	Gut bacterial pathway abundance	GALACT.GLUCUROCAT.PWY..superpathway.of.hexuronide.and.hexuronate.degradation	rs8079753	17	59552449	A	G	0.0964075	0.24166	0.0192844	5.75559e-07	7738	0.00322027	26.4435	24.9925
GCST90027469	Dutch Microbiome Project	Gut bacterial pathway abundance	GALACT.GLUCUROCAT.PWY..superpathway.of.hexuronide.and.hexuronate.degradation	rs920917	15	58688478	C	A	0.110506	0.134139	0.0239977	4.12781e-06	7738	0.00273355	22.0067	21.2047
GCST90027470	Dutch Microbiome Project	Gut bacterial pathway abundance	GALACTUROCAT.PWY..D.galacturonate.degradation.I	rs12191883	6	124153278	C	T	0.0832945	0.476724	0.0180977	4.17484e-06	7738	0.00273075	26.8709	21.1829
GCST90027470	Dutch Microbiome Project	Gut bacterial pathway abundance	GALACTUROCAT.PWY..D.galacturonate.degradation.I	rs12415307	10	103076252	G	A	-0.0898982	0.289443	0.0183857	1.01056e-06	7738	0.00308095	25.8022	23.9079
GCST90027470	Dutch Microbiome Project	Gut bacterial pathway abundance	GALACTUROCAT.PWY..D.galacturonate.degradation.I	rs1716276	19	49744995	T	A	0.0929155	0.791532	0.0200474	3.57306e-06	7738	0.00276911	22.1039	21.4813
GCST90027470	Dutch Microbiome Project	Gut bacterial pathway abundance	GALACTUROCAT.PWY..D.galacturonate.degradation.I	rs1827616	5	18235176	C	T	0.07341	0.507147	0.0161052	5.16048e-06	7738	0.00267853	20.8968	20.7768
GCST90027470	Dutch Microbiome Project	Gut bacterial pathway abundance	GALACTUROCAT.PWY..D.galacturonate.degradation.I	rs2634527	8	59499389	C	T	-0.0750373	0.498505	0.0167956	7.90697e-06	7738	0.00257352	21.8404	19.9601
GCST90027470	Dutch Microbiome Project	Gut bacterial pathway abundance	GALACTUROCAT.PWY..D.galacturonate.degradation.I	rs4472353	6	96078826	C	T	0.0973552	0.822923	0.0212612	4.67175e-06	7738	0.00270303	21.4283	20.9673
GCST90027470	Dutch Microbiome Project	Gut bacterial pathway abundance	GALACTUROCAT.PWY..D.galacturonate.degradation.I	rs7182175	15	98902733	T	A	-0.0855231	0.73131	0.0182795	2.88809e-06	7738	0.00282159	22.3006	21.8896
GCST90027470	Dutch Microbiome Project	Gut bacterial pathway abundance	GALACTUROCAT.PWY..D.galacturonate.degradation.I	rs7872938	9	73177503	A	G	-0.0725357	0.551324	0.0161592	7.16242e-06	7738	0.00259787	20.1893	20.1495
GCST90027470	Dutch Microbiome Project	Gut bacterial pathway abundance	GALACTUROCAT.PWY..D.galacturonate.degradation.I	rs8080416	17	59552338	C	T	0.0876717	0.255869	0.0187876	3.06408e-06	7738	0.00280698	22.7094	21.7759
GCST90027472	Dutch Microbiome Project	Gut bacterial pathway abundance	GLUCARDEG.PWY..D.glucarate.degradation.I	rs2236141	22	29137870	T	C	0.19862	0.125015	0.0422383	2.57164e-06	7738	0.00285021	67.3472	22.1123
GCST90027472	Dutch Microbiome Project	Gut bacterial pathway abundance	GLUCARDEG.PWY..D.glucarate.degradation.I	rs4557268	4	39013264	T	A	-0.153813	0.763887	0.0345757	8.64311e-06	7738	0.00255163	66.5892	19.7899
GCST90027472	Dutch Microbiome Project	Gut bacterial pathway abundance	GLUCARDEG.PWY..D.glucarate.degradation.I	rs79950843	11	33332456	G	C	0.282755	0.0652969	0.0614621	4.21531e-06	7738	0.00272837	76.2417	21.1644
GCST90027476	Dutch Microbiome Project	Gut bacterial pathway abundance	GLYCOGENSYNTH.PWY..glycogen.biosynthesis.I..from.ADP.D.Glucose.	rs10460443	2	241089267	A	G	0.10428	0.789414	0.0224112	3.27069e-06	7738	0.00279088	28.0709	21.6507
GCST90027476	Dutch Microbiome Project	Gut bacterial pathway abundance	GLYCOGENSYNTH.PWY..glycogen.biosynthesis.I..from.ADP.D.Glucose.	rs10514997	17	50299021	T	C	-0.15594	0.0567666	0.0350463	8.60518e-06	7738	0.00255273	20.1979	19.7984
GCST90027476	Dutch Microbiome Project	Gut bacterial pathway abundance	GLYCOGENSYNTH.PWY..glycogen.biosynthesis.I..from.ADP.D.Glucose.	rs115668747	3	154907433	G	T	-0.169625	0.0571408	0.037591	6.41062e-06	7738	0.00262515	24.0585	20.3616
GCST90027476	Dutch Microbiome Project	Gut bacterial pathway abundance	GLYCOGENSYNTH.PWY..glycogen.biosynthesis.I..from.ADP.D.Glucose.	rs17746902	8	22491980	T	G	-0.0880821	0.660202	0.0172082	3.07815e-07	7738	0.00337536	27.023	26.2002
GCST90027476	Dutch Microbiome Project	Gut bacterial pathway abundance	GLYCOGENSYNTH.PWY..glycogen.biosynthesis.I..from.ADP.D.Glucose.	rs2064592	6	56474519	T	G	-0.0742577	0.632553	0.0166735	8.44306e-06	7738	0.00255741	19.8809	19.8349
GCST90027476	Dutch Microbiome Project	Gut bacterial pathway abundance	GLYCOGENSYNTH.PWY..glycogen.biosynthesis.I..from.ADP.D.Glucose.	rs2452966	6	92737578	T	C	0.078063	0.66551	0.0172351	5.9182e-06	7738	0.00264482	21.0453	20.5146
GCST90027476	Dutch Microbiome Project	Gut bacterial pathway abundance	GLYCOGENSYNTH.PWY..glycogen.biosynthesis.I..from.ADP.D.Glucose.	rs2698174	18	68746110	A	G	0.162424	0.945871	0.0362775	7.56049e-06	7738	0.00258455	20.9548	20.0459
GCST90027476	Dutch Microbiome Project	Gut bacterial pathway abundance	GLYCOGENSYNTH.PWY..glycogen.biosynthesis.I..from.ADP.D.Glucose.	rs297276	4	27647164	T	G	0.0740137	0.364924	0.0167416	9.8272e-06	7738	0.0025201	19.6926	19.5448
GCST90027476	Dutch Microbiome Project	Gut bacterial pathway abundance	GLYCOGENSYNTH.PWY..glycogen.biosynthesis.I..from.ADP.D.Glucose.	rs4530151	16	77972468	C	T	-0.0775274	0.558291	0.0171934	6.50924e-06	7738	0.00262138	23.0008	20.3323
GCST90027476	Dutch Microbiome Project	Gut bacterial pathway abundance	GLYCOGENSYNTH.PWY..glycogen.biosynthesis.I..from.ADP.D.Glucose.	rs56963659	9	136348194	T	C	0.123668	0.0944416	0.0279319	9.53345e-06	7738	0.00252754	20.2898	19.6026
GCST90027476	Dutch Microbiome Project	Gut bacterial pathway abundance	GLYCOGENSYNTH.PWY..glycogen.biosynthesis.I..from.ADP.D.Glucose.	rs61295363	1	90382950	A	T	0.156802	0.0652665	0.0329529	1.95173e-06	7738	0.0029183	23.2773	22.6421
GCST90027476	Dutch Microbiome Project	Gut bacterial pathway abundance	GLYCOGENSYNTH.PWY..glycogen.biosynthesis.I..from.ADP.D.Glucose.	rs7206354	16	54730864	C	A	0.0784659	0.343727	0.0174082	6.56236e-06	7738	0.00261938	21.5484	20.3167
GCST90027476	Dutch Microbiome Project	Gut bacterial pathway abundance	GLYCOGENSYNTH.PWY..glycogen.biosynthesis.I..from.ADP.D.Glucose.	rs10460443	2	241089267	A	G	0.10428	0.789414	0.0224112	3.27069e-06	7738	0.00279088	28.0709	21.6507
GCST90027476	Dutch Microbiome Project	Gut bacterial pathway abundance	GLYCOGENSYNTH.PWY..glycogen.biosynthesis.I..from.ADP.D.Glucose.	rs10514997	17	50299021	T	C	-0.15594	0.0567666	0.0350463	8.60518e-06	7738	0.00255273	20.1979	19.7984
GCST90027476	Dutch Microbiome Project	Gut bacterial pathway abundance	GLYCOGENSYNTH.PWY..glycogen.biosynthesis.I..from.ADP.D.Glucose.	rs115668747	3	154907433	G	T	-0.169625	0.0571408	0.037591	6.41062e-06	7738	0.00262515	24.0585	20.3616
GCST90027476	Dutch Microbiome Project	Gut bacterial pathway abundance	GLYCOGENSYNTH.PWY..glycogen.biosynthesis.I..from.ADP.D.Glucose.	rs17746902	8	22491980	T	G	-0.0880821	0.660202	0.0172082	3.07815e-07	7738	0.00337536	27.023	26.2002
GCST90027476	Dutch Microbiome Project	Gut bacterial pathway abundance	GLYCOGENSYNTH.PWY..glycogen.biosynthesis.I..from.ADP.D.Glucose.	rs2064592	6	56474519	T	G	-0.0742577	0.632553	0.0166735	8.44306e-06	7738	0.00255741	19.8809	19.8349
GCST90027476	Dutch Microbiome Project	Gut bacterial pathway abundance	GLYCOGENSYNTH.PWY..glycogen.biosynthesis.I..from.ADP.D.Glucose.	rs2452966	6	92737578	T	C	0.078063	0.66551	0.0172351	5.9182e-06	7738	0.00264482	21.0453	20.5146
GCST90027476	Dutch Microbiome Project	Gut bacterial pathway abundance	GLYCOGENSYNTH.PWY..glycogen.biosynthesis.I..from.ADP.D.Glucose.	rs2698174	18	68746110	A	G	0.162424	0.945871	0.0362775	7.56049e-06	7738	0.00258455	20.9548	20.0459
GCST90027476	Dutch Microbiome Project	Gut bacterial pathway abundance	GLYCOGENSYNTH.PWY..glycogen.biosynthesis.I..from.ADP.D.Glucose.	rs297276	4	27647164	T	G	0.0740137	0.364924	0.0167416	9.8272e-06	7738	0.0025201	19.6926	19.5448
GCST90027476	Dutch Microbiome Project	Gut bacterial pathway abundance	GLYCOGENSYNTH.PWY..glycogen.biosynthesis.I..from.ADP.D.Glucose.	rs4530151	16	77972468	C	T	-0.0775274	0.558291	0.0171934	6.50924e-06	7738	0.00262138	23.0008	20.3323
GCST90027476	Dutch Microbiome Project	Gut bacterial pathway abundance	GLYCOGENSYNTH.PWY..glycogen.biosynthesis.I..from.ADP.D.Glucose.	rs56963659	9	136348194	T	C	0.123668	0.0944416	0.0279319	9.53345e-06	7738	0.00252754	20.2898	19.6026
GCST90027476	Dutch Microbiome Project	Gut bacterial pathway abundance	GLYCOGENSYNTH.PWY..glycogen.biosynthesis.I..from.ADP.D.Glucose.	rs61295363	1	90382950	A	T	0.156802	0.0652665	0.0329529	1.95173e-06	7738	0.0029183	23.2773	22.6421
GCST90027476	Dutch Microbiome Project	Gut bacterial pathway abundance	GLYCOGENSYNTH.PWY..glycogen.biosynthesis.I..from.ADP.D.Glucose.	rs7206354	16	54730864	C	A	0.0784659	0.343727	0.0174082	6.56236e-06	7738	0.00261938	21.5484	20.3167
GCST90027478	Dutch Microbiome Project	Gut bacterial pathway abundance	GOLPDLCAT.PWY..superpathway.of.glycerol.degradation.to.1.3.propanediol	rs10814610	9	3781877	T	C	-0.164834	0.151425	0.033329	7.5891e-07	7738	0.00315182	54.3965	24.4596
GCST90027478	Dutch Microbiome Project	Gut bacterial pathway abundance	GOLPDLCAT.PWY..superpathway.of.glycerol.degradation.to.1.3.propanediol	rs13214578	6	43701873	C	T	0.136276	0.829373	0.0292969	3.29473e-06	7738	0.00278911	40.8763	21.6369
GCST90027478	Dutch Microbiome Project	Gut bacterial pathway abundance	GOLPDLCAT.PWY..superpathway.of.glycerol.degradation.to.1.3.propanediol	rs16851440	3	105404031	C	T	-0.0995905	0.562248	0.0222116	7.3355e-06	7738	0.00259199	37.9546	20.1037
GCST90027478	Dutch Microbiome Project	Gut bacterial pathway abundance	GOLPDLCAT.PWY..superpathway.of.glycerol.degradation.to.1.3.propanediol	rs34039849	5	129576960	A	G	0.169988	0.0923128	0.0383437	9.28154e-06	7738	0.00253414	37.6434	19.6539
GCST90027478	Dutch Microbiome Project	Gut bacterial pathway abundance	GOLPDLCAT.PWY..superpathway.of.glycerol.degradation.to.1.3.propanediol	rs4024642	3	23911262	C	A	0.111836	0.720903	0.0247258	6.09537e-06	7738	0.00263754	39.1321	20.458
GCST90027478	Dutch Microbiome Project	Gut bacterial pathway abundance	GOLPDLCAT.PWY..superpathway.of.glycerol.degradation.to.1.3.propanediol	rs4302037	16	25486225	T	C	0.105	0.537511	0.02272	3.81013e-06	7738	0.00275327	42.6384	21.3581
GCST90027478	Dutch Microbiome Project	Gut bacterial pathway abundance	GOLPDLCAT.PWY..superpathway.of.glycerol.degradation.to.1.3.propanediol	rs57224868	18	11878787	A	G	0.120247	0.780381	0.0270269	8.62085e-06	7738	0.00255229	38.5327	19.795
GCST90027478	Dutch Microbiome Project	Gut bacterial pathway abundance	GOLPDLCAT.PWY..superpathway.of.glycerol.degradation.to.1.3.propanediol	rs5998901	22	33777259	C	T	0.160175	0.136341	0.0325027	8.30539e-07	7738	0.00312949	47.0259	24.2857
GCST90027478	Dutch Microbiome Project	Gut bacterial pathway abundance	GOLPDLCAT.PWY..superpathway.of.glycerol.degradation.to.1.3.propanediol	rs61861334	10	105967175	C	T	-0.147413	0.16831	0.0316697	3.24452e-06	7738	0.00279288	47.3521	21.6662
GCST90027478	Dutch Microbiome Project	Gut bacterial pathway abundance	GOLPDLCAT.PWY..superpathway.of.glycerol.degradation.to.1.3.propanediol	rs7302060	12	56829092	C	T	-0.0995836	0.387103	0.0223424	8.3052e-06	7738	0.00256145	36.575	19.8663
GCST90027478	Dutch Microbiome Project	Gut bacterial pathway abundance	GOLPDLCAT.PWY..superpathway.of.glycerol.degradation.to.1.3.propanediol	rs9939420	16	12099967	G	A	-0.181884	0.0825379	0.0405889	7.42523e-06	7738	0.002589	38.9546	20.0805
GCST90027478	Dutch Microbiome Project	Gut bacterial pathway abundance	GOLPDLCAT.PWY..superpathway.of.glycerol.degradation.to.1.3.propanediol	rs9957998	18	5294186	G	A	0.102662	0.444744	0.0221672	3.63421e-06	7738	0.0027649	40.4796	21.4485
GCST90027480	Dutch Microbiome Project	Gut bacterial pathway abundance	HEXITOLDEGSUPER.PWY..superpathway.of.hexitol.degradation..bacteria.	rs13129779	4	169726027	T	C	0.0732744	0.491405	0.0164733	8.66443e-06	7738	0.00255104	20.8176	19.7853
GCST90027480	Dutch Microbiome Project	Gut bacterial pathway abundance	HEXITOLDEGSUPER.PWY..superpathway.of.hexitol.degradation..bacteria.	rs1479994	3	22121445	C	G	0.0819165	0.296866	0.018018	5.45808e-06	7738	0.00266474	21.7323	20.6695
GCST90027480	Dutch Microbiome Project	Gut bacterial pathway abundance	HEXITOLDEGSUPER.PWY..superpathway.of.hexitol.degradation..bacteria.	rs2208125	20	14523969	G	A	0.0774429	0.375845	0.0168241	4.16246e-06	7738	0.00273146	21.829	21.1885
GCST90027480	Dutch Microbiome Project	Gut bacterial pathway abundance	HEXITOLDEGSUPER.PWY..superpathway.of.hexitol.degradation..bacteria.	rs4400672	1	202675394	C	T	-0.0818249	0.321899	0.0179244	4.99505e-06	7738	0.00268656	22.6779	20.8392
GCST90027480	Dutch Microbiome Project	Gut bacterial pathway abundance	HEXITOLDEGSUPER.PWY..superpathway.of.hexitol.degradation..bacteria.	rs532436	9	136149830	A	G	0.111866	0.177259	0.02158	2.17445e-07	7738	0.00346155	28.3402	26.8716
GCST90027480	Dutch Microbiome Project	Gut bacterial pathway abundance	HEXITOLDEGSUPER.PWY..superpathway.of.hexitol.degradation..bacteria.	rs55920379	1	182087085	G	A	-0.165347	0.0677707	0.0350184	2.33873e-06	7738	0.00287365	26.8168	22.2946
GCST90027480	Dutch Microbiome Project	Gut bacterial pathway abundance	HEXITOLDEGSUPER.PWY..superpathway.of.hexitol.degradation..bacteria.	rs73099859	3	77476968	G	A	-0.158737	0.0727707	0.0331685	1.70326e-06	7738	0.00295192	26.3953	22.9036
GCST90027480	Dutch Microbiome Project	Gut bacterial pathway abundance	HEXITOLDEGSUPER.PWY..superpathway.of.hexitol.degradation..bacteria.	rs76367474	3	5061871	A	T	0.172732	0.0605027	0.0382502	6.30681e-06	7738	0.00262917	26.3292	20.3929
GCST90027480	Dutch Microbiome Project	Gut bacterial pathway abundance	HEXITOLDEGSUPER.PWY..superpathway.of.hexitol.degradation..bacteria.	rs79035992	13	76403224	A	G	0.162906	0.0562931	0.0354128	4.22105e-06	7738	0.00272804	21.8746	21.1618
GCST90027480	Dutch Microbiome Project	Gut bacterial pathway abundance	HEXITOLDEGSUPER.PWY..superpathway.of.hexitol.degradation..bacteria.	rs9516950	13	98149866	A	G	-0.15886	0.057972	0.0356407	8.30195e-06	7738	0.00256157	21.3824	19.8672
GCST90027482	Dutch Microbiome Project	Gut bacterial pathway abundance	HISTSYN.PWY..L.histidine.biosynthesis	rs10005886	4	155007625	G	T	0.13034	0.0920829	0.0284145	4.4948e-06	7738	0.00271256	22.0375	21.0414
GCST90027482	Dutch Microbiome Project	Gut bacterial pathway abundance	HISTSYN.PWY..L.histidine.biosynthesis	rs10143187	14	104781066	T	C	0.0939712	0.231992	0.0209327	7.14858e-06	7738	0.00259832	24.4199	20.153
GCST90027482	Dutch Microbiome Project	Gut bacterial pathway abundance	HISTSYN.PWY..L.histidine.biosynthesis	rs10772275	12	10563592	C	T	-0.0758565	0.454918	0.016285	3.19191e-06	7738	0.0027969	22.1395	21.6975
GCST90027482	Dutch Microbiome Project	Gut bacterial pathway abundance	HISTSYN.PWY..L.histidine.biosynthesis	rs12153246	5	90421498	C	T	0.0875854	0.766015	0.0196896	8.65546e-06	7738	0.00255131	21.332	19.7874
GCST90027482	Dutch Microbiome Project	Gut bacterial pathway abundance	HISTSYN.PWY..L.histidine.biosynthesis	rs6883971	5	171336723	A	G	-0.0732918	0.500646	0.0161665	5.79963e-06	7738	0.00264978	20.8336	20.5532
GCST90027482	Dutch Microbiome Project	Gut bacterial pathway abundance	HISTSYN.PWY..L.histidine.biosynthesis	rs7145596	14	29213100	T	C	-0.138166	0.0823276	0.0293574	2.52197e-06	7738	0.00285502	22.3788	22.1497
GCST90027482	Dutch Microbiome Project	Gut bacterial pathway abundance	HISTSYN.PWY..L.histidine.biosynthesis	rs72690382	14	24331342	G	T	-0.11284	0.11954	0.0249271	5.98798e-06	7738	0.00264191	20.7903	20.4919
GCST90027482	Dutch Microbiome Project	Gut bacterial pathway abundance	HISTSYN.PWY..L.histidine.biosynthesis	rs78778914	1	150449701	C	T	0.211625	0.0527473	0.0386425	4.3388e-08	7738	0.00386195	34.7772	29.9919
GCST90027487	Dutch Microbiome Project	Gut bacterial pathway abundance	KETOGLUCONMET.PWY..ketogluconate.metabolism	rs145696452	3	100786460	C	T	0.164815	0.172966	0.0363372	5.74116e-06	7738	0.00265229	60.5916	20.5727
GCST90027487	Dutch Microbiome Project	Gut bacterial pathway abundance	KETOGLUCONMET.PWY..ketogluconate.metabolism	rs17814434	12	71083507	T	C	-0.287963	0.0561389	0.06359	5.94224e-06	7738	0.00264381	68.5844	20.5067
GCST90027487	Dutch Microbiome Project	Gut bacterial pathway abundance	KETOGLUCONMET.PWY..ketogluconate.metabolism	rs2624489	5	116730016	G	A	-0.240451	0.0771916	0.0514641	2.97982e-06	7738	0.00281387	64.25	21.8295
GCST90027487	Dutch Microbiome Project	Gut bacterial pathway abundance	KETOGLUCONMET.PWY..ketogluconate.metabolism	rs28620806	4	9753418	C	T	0.146268	0.653466	0.0324179	6.42333e-06	7738	0.00262465	75.6907	20.3577
GCST90027487	Dutch Microbiome Project	Gut bacterial pathway abundance	KETOGLUCONMET.PWY..ketogluconate.metabolism	rs2895499	5	4540543	A	G	-0.266455	0.0744206	0.0576131	3.74792e-06	7738	0.00275734	76.4135	21.3897
GCST90027487	Dutch Microbiome Project	Gut bacterial pathway abundance	KETOGLUCONMET.PWY..ketogluconate.metabolism	rs2913384	5	158070705	A	G	-0.23026	0.922568	0.0508342	5.90867e-06	7738	0.0026452	59.0479	20.5175
GCST90027487	Dutch Microbiome Project	Gut bacterial pathway abundance	KETOGLUCONMET.PWY..ketogluconate.metabolism	rs3923652	7	155148917	C	A	-0.209856	0.101974	0.0444018	2.28665e-06	7738	0.00287921	62.9049	22.3379
GCST90027487	Dutch Microbiome Project	Gut bacterial pathway abundance	KETOGLUCONMET.PWY..ketogluconate.metabolism	rs4482264	15	100697968	C	T	0.127232	0.354681	0.028591	8.58361e-06	7738	0.00255333	57.754	19.8031
GCST90027487	Dutch Microbiome Project	Gut bacterial pathway abundance	KETOGLUCONMET.PWY..ketogluconate.metabolism	rs4842206	9	137907690	G	A	0.165422	0.17556	0.0361546	4.7527e-06	7738	0.00269879	61.7691	20.9343
GCST90027487	Dutch Microbiome Project	Gut bacterial pathway abundance	KETOGLUCONMET.PWY..ketogluconate.metabolism	rs557948	9	33230471	T	C	0.228551	0.117478	0.0437442	1.74434e-07	7738	0.00351624	84.708	27.2977
GCST90027487	Dutch Microbiome Project	Gut bacterial pathway abundance	KETOGLUCONMET.PWY..ketogluconate.metabolism	rs7552841	1	55518752	T	C	-0.130382	0.36844	0.0277244	2.56649e-06	7738	0.00285072	61.6897	22.1162
GCST90027488	Dutch Microbiome Project	Gut bacterial pathway abundance	LACTOSECAT.PWY..lactose.and.galactose.degradation.I	rs118184992	13	114968298	T	C	-0.164898	0.0658176	0.0336218	9.3672e-07	7738	0.00309973	25.9541	24.0541
GCST90027488	Dutch Microbiome Project	Gut bacterial pathway abundance	LACTOSECAT.PWY..lactose.and.galactose.degradation.I	rs17034687	3	3679852	G	C	0.142865	0.095861	0.0279571	3.2187e-07	7738	0.00336424	27.4672	26.1136
GCST90027488	Dutch Microbiome Project	Gut bacterial pathway abundance	LACTOSECAT.PWY..lactose.and.galactose.degradation.I	rs191667368	8	25073445	C	A	-0.196501	0.0547168	0.0416246	2.34925e-06	7738	0.00287252	31.0239	22.2859
GCST90027488	Dutch Microbiome Project	Gut bacterial pathway abundance	LACTOSECAT.PWY..lactose.and.galactose.degradation.I	rs4960590	7	155049928	G	A	0.17205	0.0570902	0.0358606	1.60457e-06	7738	0.00296666	24.7328	23.0184
GCST90027488	Dutch Microbiome Project	Gut bacterial pathway abundance	LACTOSECAT.PWY..lactose.and.galactose.degradation.I	rs507666	9	136149399	A	G	0.16989	0.177602	0.0217316	5.3827e-15	7738	0.00783823	65.7793	61.1156
GCST90027488	Dutch Microbiome Project	Gut bacterial pathway abundance	LACTOSECAT.PWY..lactose.and.galactose.degradation.I	rs55919213	6	1410267	T	C	0.113638	0.151809	0.0254525	8.01826e-06	7738	0.00257011	25.8126	19.9336
GCST90027488	Dutch Microbiome Project	Gut bacterial pathway abundance	LACTOSECAT.PWY..lactose.and.galactose.degradation.I	rs6056182	20	934617	T	C	-0.0833209	0.310478	0.0187875	9.21064e-06	7738	0.00253601	23.0636	19.6684
GCST90027488	Dutch Microbiome Project	Gut bacterial pathway abundance	LACTOSECAT.PWY..lactose.and.galactose.degradation.I	rs7147611	14	95024931	A	G	-0.0814631	0.656995	0.0176494	3.91931e-06	7738	0.00274632	23.2077	21.304
GCST90027488	Dutch Microbiome Project	Gut bacterial pathway abundance	LACTOSECAT.PWY..lactose.and.galactose.degradation.I	rs76039193	8	74611453	G	A	0.0943389	0.205257	0.0211883	8.49141e-06	7738	0.002556	22.5276	19.8239
GCST90027488	Dutch Microbiome Project	Gut bacterial pathway abundance	LACTOSECAT.PWY..lactose.and.galactose.degradation.I	rs80205307	19	50782169	T	C	0.136232	0.0984987	0.0294225	3.653e-06	7738	0.00276364	25.5821	21.4387
GCST90027488	Dutch Microbiome Project	Gut bacterial pathway abundance	LACTOSECAT.PWY..lactose.and.galactose.degradation.I	rs9982657	21	26572440	A	G	-0.185895	0.051495	0.0376992	8.18107e-07	7738	0.00313323	26.2032	24.3148
GCST90027489	Dutch Microbiome Project	Gut bacterial pathway abundance	METHGLYUT.PWY..superpathway.of.methylglyoxal.degradation	rs111549352	4	34652075	C	T	-0.362288	0.0529533	0.0759395	1.83544e-06	7738	0.00293346	103.199	22.76
GCST90027489	Dutch Microbiome Project	Gut bacterial pathway abundance	METHGLYUT.PWY..superpathway.of.methylglyoxal.degradation	rs12601384	17	50199900	A	G	0.267527	0.141719	0.0500129	8.8367e-08	7738	0.00368512	137.078	28.6135
GCST90027489	Dutch Microbiome Project	Gut bacterial pathway abundance	METHGLYUT.PWY..superpathway.of.methylglyoxal.degradation	rs174453	11	61645967	G	C	0.219293	0.173317	0.0447067	9.3362e-07	7738	0.00310055	108.094	24.0605
GCST90027489	Dutch Microbiome Project	Gut bacterial pathway abundance	METHGLYUT.PWY..superpathway.of.methylglyoxal.degradation	rs56061025	1	240165382	G	A	0.202777	0.171142	0.0456109	8.75669e-06	7738	0.00254845	91.3096	19.7651
GCST90027489	Dutch Microbiome Project	Gut bacterial pathway abundance	METHGLYUT.PWY..superpathway.of.methylglyoxal.degradation	rs7193741	16	12851942	G	T	0.167159	0.575354	0.0374578	8.09767e-06	7738	0.00256769	107.087	19.9148
GCST90027489	Dutch Microbiome Project	Gut bacterial pathway abundance	METHGLYUT.PWY..superpathway.of.methylglyoxal.degradation	rs72727948	8	134963609	A	C	-0.340848	0.0622588	0.0732542	3.2722e-06	7738	0.00279078	106.386	21.6499
GCST90027489	Dutch Microbiome Project	Gut bacterial pathway abundance	METHGLYUT.PWY..superpathway.of.methylglyoxal.degradation	rs75084758	10	107987090	T	C	-0.31214	0.0810094	0.0701178	8.52138e-06	7738	0.00255514	113.878	19.8172
GCST90027489	Dutch Microbiome Project	Gut bacterial pathway abundance	METHGLYUT.PWY..superpathway.of.methylglyoxal.degradation	rs78219112	4	136984840	C	A	-0.236375	0.140307	0.0521504	5.82693e-06	7738	0.00264862	105.698	20.5441
GCST90027489	Dutch Microbiome Project	Gut bacterial pathway abundance	METHGLYUT.PWY..superpathway.of.methylglyoxal.degradation	rs902061	12	129189556	C	T	0.147904	0.522882	0.0332725	8.78031e-06	7738	0.0025478	85.3694	19.7601
GCST90027497	Dutch Microbiome Project	Gut bacterial pathway abundance	P161.PWY..acetylene.degradation	rs10917476	1	19860840	G	C	0.0828812	0.313636	0.0174684	2.08877e-06	7738	0.00290153	22.947	22.5116
GCST90027497	Dutch Microbiome Project	Gut bacterial pathway abundance	P161.PWY..acetylene.degradation	rs12700304	7	21840496	T	G	0.0843908	0.249884	0.0187182	6.5289e-06	7738	0.00262063	20.7093	20.3265
GCST90027497	Dutch Microbiome Project	Gut bacterial pathway abundance	P161.PWY..acetylene.degradation	rs17639960	2	193447212	C	T	-0.107741	0.156574	0.0230856	3.05619e-06	7738	0.00280764	23.7908	21.7811
GCST90027497	Dutch Microbiome Project	Gut bacterial pathway abundance	P161.PWY..acetylene.degradation	rs181541	17	8819289	G	A	0.0785302	0.620551	0.0172148	5.07201e-06	7738	0.00268279	22.5327	20.8099
GCST90027497	Dutch Microbiome Project	Gut bacterial pathway abundance	P161.PWY..acetylene.degradation	rs7096251	10	124321890	T	C	-0.0846704	0.60112	0.0178762	2.17455e-06	7738	0.0028916	26.6876	22.4343
GCST90027500	Dutch Microbiome Project	Gut bacterial pathway abundance	P23.PWY..reductive.TCA.cycle.I	rs10894665	11	100124811	T	C	-0.202854	0.196907	0.0449476	6.38763e-06	7738	0.00262601	102.007	20.3683
GCST90027500	Dutch Microbiome Project	Gut bacterial pathway abundance	P23.PWY..reductive.TCA.cycle.I	rs1153514	3	2286060	A	G	0.296834	0.0742352	0.0670059	9.42432e-06	7738	0.00253037	94.8366	19.6246
GCST90027500	Dutch Microbiome Project	Gut bacterial pathway abundance	P23.PWY..reductive.TCA.cycle.I	rs34718894	2	40549327	A	G	0.22699	0.156658	0.0488048	3.30377e-06	7738	0.00278843	106.775	21.6316
GCST90027500	Dutch Microbiome Project	Gut bacterial pathway abundance	P23.PWY..reductive.TCA.cycle.I	rs34942635	10	28697166	C	T	0.244274	0.117045	0.0552774	9.91357e-06	7738	0.00251795	96.6011	19.5281
GCST90027500	Dutch Microbiome Project	Gut bacterial pathway abundance	P23.PWY..reductive.TCA.cycle.I	rs3858055	9	8261021	A	C	0.182849	0.48166	0.0403583	5.88044e-06	7738	0.00264638	131.34	20.5267
GCST90027500	Dutch Microbiome Project	Gut bacterial pathway abundance	P23.PWY..reductive.TCA.cycle.I	rs57006859	2	115219076	T	C	0.236063	0.15939	0.0495701	1.91487e-06	7738	0.002923	117.271	22.6786
GCST90027500	Dutch Microbiome Project	Gut bacterial pathway abundance	P23.PWY..reductive.TCA.cycle.I	rs74338794	21	43555442	T	C	0.231905	0.190267	0.0474995	1.04872e-06	7738	0.00307178	130.355	23.8365
GCST90027500	Dutch Microbiome Project	Gut bacterial pathway abundance	P23.PWY..reductive.TCA.cycle.I	rs9382699	6	57169715	C	T	0.192184	0.257064	0.0401386	1.6843e-06	7738	0.00295467	110.699	22.925
GCST90027500	Dutch Microbiome Project	Gut bacterial pathway abundance	P23.PWY..reductive.TCA.cycle.I	rs9613514	22	28093392	T	G	0.163306	0.375811	0.0365877	8.06603e-06	7738	0.00256862	98.0177	19.9221
GCST90027500	Dutch Microbiome Project	Gut bacterial pathway abundance	P23.PWY..reductive.TCA.cycle.I	rs9954617	18	57206189	T	C	0.191837	0.262774	0.0402905	1.92314e-06	7738	0.00292195	111.9	22.6704
GCST90027505	Dutch Microbiome Project	Gut bacterial pathway abundance	PANTOSYN.PWY..pantothenate.and.coenzyme.A.biosynthesis.I	rs111776615	4	106507099	A	G	-0.105552	0.173964	0.0237248	8.62641e-06	7738	0.00255212	24.8502	19.7937
GCST90027505	Dutch Microbiome Project	Gut bacterial pathway abundance	PANTOSYN.PWY..pantothenate.and.coenzyme.A.biosynthesis.I	rs11653407	17	11268740	T	A	0.0860567	0.23847	0.0190634	6.35448e-06	7738	0.0026273	20.8644	20.3783
GCST90027505	Dutch Microbiome Project	Gut bacterial pathway abundance	PANTOSYN.PWY..pantothenate.and.coenzyme.A.biosynthesis.I	rs147398141	3	195736155	T	C	-0.151811	0.0621243	0.0338679	7.37955e-06	7738	0.00259052	20.8318	20.0923
GCST90027505	Dutch Microbiome Project	Gut bacterial pathway abundance	PANTOSYN.PWY..pantothenate.and.coenzyme.A.biosynthesis.I	rs151701	1	91522713	T	C	0.0863005	0.254949	0.0189045	4.9931e-06	7738	0.00268665	21.9504	20.8399
GCST90027505	Dutch Microbiome Project	Gut bacterial pathway abundance	PANTOSYN.PWY..pantothenate.and.coenzyme.A.biosynthesis.I	rs2113567	10	109707225	G	T	0.0780587	0.310739	0.0174853	8.03545e-06	7738	0.00256958	20.2443	19.9295
GCST90027505	Dutch Microbiome Project	Gut bacterial pathway abundance	PANTOSYN.PWY..pantothenate.and.coenzyme.A.biosynthesis.I	rs2509667	11	119361224	A	C	-0.117625	0.120838	0.0254276	3.73044e-06	7738	0.0027585	22.8085	21.3988
GCST90027505	Dutch Microbiome Project	Gut bacterial pathway abundance	PANTOSYN.PWY..pantothenate.and.coenzyme.A.biosynthesis.I	rs61844177	10	18460822	C	T	-0.0814196	0.316294	0.0174091	2.91327e-06	7738	0.00281944	22.2439	21.8728
GCST90027505	Dutch Microbiome Project	Gut bacterial pathway abundance	PANTOSYN.PWY..pantothenate.and.coenzyme.A.biosynthesis.I	rs73185681	3	186488841	A	G	-0.175127	0.050095	0.039149	7.70034e-06	7738	0.00258004	22.6463	20.0108
GCST90027505	Dutch Microbiome Project	Gut bacterial pathway abundance	PANTOSYN.PWY..pantothenate.and.coenzyme.A.biosynthesis.I	rs9599845	13	71978130	C	T	0.0930947	0.237425	0.0203682	4.8634e-06	7738	0.00269313	24.354	20.8903
GCST90027508	Dutch Microbiome Project	Gut bacterial pathway abundance	PHOSLIPSYN.PWY..superpathway.of.phospholipid.biosynthesis.I..bacteria.	rs1029249	21	19231698	C	T	-0.0885882	0.227143	0.0191712	3.82067e-06	7738	0.00275258	21.3745	21.3527
GCST90027508	Dutch Microbiome Project	Gut bacterial pathway abundance	PHOSLIPSYN.PWY..superpathway.of.phospholipid.biosynthesis.I..bacteria.	rs10859752	12	95179179	A	G	0.0769656	0.402186	0.016414	2.74517e-06	7738	0.0028341	22.099	21.9869
GCST90027508	Dutch Microbiome Project	Gut bacterial pathway abundance	PHOSLIPSYN.PWY..superpathway.of.phospholipid.biosynthesis.I..bacteria.	rs10979829	9	112101933	A	T	0.0895778	0.229883	0.0193862	3.82455e-06	7738	0.00275234	22.0418	21.3509
GCST90027508	Dutch Microbiome Project	Gut bacterial pathway abundance	PHOSLIPSYN.PWY..superpathway.of.phospholipid.biosynthesis.I..bacteria.	rs12000184	9	33857365	A	G	-0.0857915	0.240929	0.019235	8.18898e-06	7738	0.00256491	20.8822	19.8932
GCST90027508	Dutch Microbiome Project	Gut bacterial pathway abundance	PHOSLIPSYN.PWY..superpathway.of.phospholipid.biosynthesis.I..bacteria.	rs163172	11	2820455	G	A	0.122222	0.850091	0.0238	2.81559e-07	7738	0.00339743	29.5662	26.3721
GCST90027508	Dutch Microbiome Project	Gut bacterial pathway abundance	PHOSLIPSYN.PWY..superpathway.of.phospholipid.biosynthesis.I..bacteria.	rs248756	5	25688394	A	T	-0.0805754	0.64452	0.0168733	1.79411e-06	7738	0.00293907	23.0832	22.8037
GCST90027508	Dutch Microbiome Project	Gut bacterial pathway abundance	PHOSLIPSYN.PWY..superpathway.of.phospholipid.biosynthesis.I..bacteria.	rs631694	11	92858978	T	C	0.141866	0.919616	0.030324	2.89221e-06	7738	0.00282124	23.0873	21.8869
GCST90027508	Dutch Microbiome Project	Gut bacterial pathway abundance	PHOSLIPSYN.PWY..superpathway.of.phospholipid.biosynthesis.I..bacteria.	rs73104513	20	14691569	T	C	-0.108511	0.144012	0.0238689	5.46412e-06	7738	0.00266445	22.5228	20.6673
GCST90027508	Dutch Microbiome Project	Gut bacterial pathway abundance	PHOSLIPSYN.PWY..superpathway.of.phospholipid.biosynthesis.I..bacteria.	rs77054814	9	38393451	G	A	-0.144474	0.0748263	0.0325547	9.08448e-06	7738	0.0025394	22.4213	19.6948
GCST90027508	Dutch Microbiome Project	Gut bacterial pathway abundance	PHOSLIPSYN.PWY..superpathway.of.phospholipid.biosynthesis.I..bacteria.	rs780162	16	23728984	C	G	-0.0981107	0.20111	0.0214092	4.59145e-06	7738	0.00270731	24.0019	21.0006
GCST90027508	Dutch Microbiome Project	Gut bacterial pathway abundance	PHOSLIPSYN.PWY..superpathway.of.phospholipid.biosynthesis.I..bacteria.	rs78496981	12	131044416	T	C	-0.152002	0.0682182	0.0324838	2.87839e-06	7738	0.00282242	22.7896	21.896
GCST90027508	Dutch Microbiome Project	Gut bacterial pathway abundance	PHOSLIPSYN.PWY..superpathway.of.phospholipid.biosynthesis.I..bacteria.	rs9471554	6	41290719	C	T	0.0766225	0.324334	0.017299	9.4541e-06	7738	0.00252961	19.9573	19.6187
GCST90027509	Dutch Microbiome Project	Gut bacterial pathway abundance	POLYAMINSYN3.PWY..superpathway.of.polyamine.biosynthesis.II	rs10969036	9	29258852	G	A	0.0922425	0.443972	0.0204543	6.49217e-06	7738	0.00262202	32.6354	20.3373
GCST90027509	Dutch Microbiome Project	Gut bacterial pathway abundance	POLYAMINSYN3.PWY..superpathway.of.polyamine.biosynthesis.II	rs11627731	14	22449161	G	A	-0.18225	0.0802933	0.0379274	1.54568e-06	7738	0.0029759	38.1369	23.0903
GCST90027509	Dutch Microbiome Project	Gut bacterial pathway abundance	POLYAMINSYN3.PWY..superpathway.of.polyamine.biosynthesis.II	rs11890644	2	7636919	G	A	0.119734	0.183125	0.0262502	5.08499e-06	7738	0.00268217	33.3236	20.8051
GCST90027509	Dutch Microbiome Project	Gut bacterial pathway abundance	POLYAMINSYN3.PWY..superpathway.of.polyamine.biosynthesis.II	rs12570677	10	129594734	A	T	0.144834	0.119457	0.0324785	8.21997e-06	7738	0.002564	34.2902	19.8861
GCST90027510	Dutch Microbiome Project	Gut bacterial pathway abundance	POLYAMSYN.PWY..superpathway.of.polyamine.biosynthesis.I	rs10140803	14	63783474	T	C	0.141662	0.0691355	0.031461	6.70718e-06	7738	0.00261402	20.0338	20.275
GCST90027510	Dutch Microbiome Project	Gut bacterial pathway abundance	POLYAMSYN.PWY..superpathway.of.polyamine.biosynthesis.I	rs12510598	4	135988894	A	G	-0.0815198	0.275054	0.0180513	6.30144e-06	7738	0.00262936	20.5565	20.3943
GCST90027510	Dutch Microbiome Project	Gut bacterial pathway abundance	POLYAMSYN.PWY..superpathway.of.polyamine.biosynthesis.I	rs17543785	1	193455331	G	A	-0.0837133	0.265156	0.018795	8.42772e-06	7738	0.00255785	21.1846	19.8383
GCST90027510	Dutch Microbiome Project	Gut bacterial pathway abundance	POLYAMSYN.PWY..superpathway.of.polyamine.biosynthesis.I	rs17786325	3	1796722	C	T	-0.0768871	0.687308	0.0173451	9.30208e-06	7738	0.00253358	19.7073	19.6496
GCST90027510	Dutch Microbiome Project	Gut bacterial pathway abundance	POLYAMSYN.PWY..superpathway.of.polyamine.biosynthesis.I	rs4678043	3	121921700	C	T	-0.0757748	0.664659	0.0170675	9.00803e-06	7738	0.00254149	19.8516	19.7111
GCST90027510	Dutch Microbiome Project	Gut bacterial pathway abundance	POLYAMSYN.PWY..superpathway.of.polyamine.biosynthesis.I	rs80217121	15	38787329	C	T	0.141447	0.0857864	0.0300043	2.42611e-06	7738	0.00286456	24.3537	22.2239
GCST90027513	Dutch Microbiome Project	Gut bacterial pathway abundance	PRPP.PWY..superpathway.of.histidine..purine..and.pyrimidine.biosynthesis	rs111364229	19	363382	C	G	-0.136952	0.0892174	0.0305024	7.1259e-06	7738	0.00259909	23.6523	20.159
GCST90027513	Dutch Microbiome Project	Gut bacterial pathway abundance	PRPP.PWY..superpathway.of.histidine..purine..and.pyrimidine.biosynthesis	rs12359494	10	81790236	T	C	0.0720598	0.559445	0.0162967	9.79039e-06	7738	0.00252101	19.8519	19.5518
GCST90027513	Dutch Microbiome Project	Gut bacterial pathway abundance	PRPP.PWY..superpathway.of.histidine..purine..and.pyrimidine.biosynthesis	rs12549221	8	119568956	C	T	0.0961229	0.787149	0.0216562	9.05545e-06	7738	0.0025402	24.0259	19.701
GCST90027513	Dutch Microbiome Project	Gut bacterial pathway abundance	PRPP.PWY..superpathway.of.histidine..purine..and.pyrimidine.biosynthesis	rs13080908	3	154094886	G	A	0.105164	0.165509	0.0219949	1.74185e-06	7738	0.0029464	23.7057	22.8607
GCST90027513	Dutch Microbiome Project	Gut bacterial pathway abundance	PRPP.PWY..superpathway.of.histidine..purine..and.pyrimidine.biosynthesis	rs1526953	12	79695928	C	A	0.15864	0.0584859	0.0348064	5.16976e-06	7738	0.0026781	21.5008	20.7734
GCST90027513	Dutch Microbiome Project	Gut bacterial pathway abundance	PRPP.PWY..superpathway.of.histidine..purine..and.pyrimidine.biosynthesis	rs237483	20	47974014	A	C	0.072289	0.572926	0.0163378	9.66051e-06	7738	0.00252431	19.8337	19.5775
GCST90027513	Dutch Microbiome Project	Gut bacterial pathway abundance	PRPP.PWY..superpathway.of.histidine..purine..and.pyrimidine.biosynthesis	rs2406211	18	74348969	C	T	-0.0760629	0.416967	0.0165964	4.5811e-06	7738	0.00270785	21.8228	21.0048
GCST90027513	Dutch Microbiome Project	Gut bacterial pathway abundance	PRPP.PWY..superpathway.of.histidine..purine..and.pyrimidine.biosynthesis	rs2923143	16	57758163	A	G	-0.0973735	0.263102	0.0189722	2.86003e-07	7738	0.00339354	28.5469	26.3418
GCST90027513	Dutch Microbiome Project	Gut bacterial pathway abundance	PRPP.PWY..superpathway.of.histidine..purine..and.pyrimidine.biosynthesis	rs4889160	16	80573300	A	G	0.0891387	0.228647	0.0194977	4.83649e-06	7738	0.0026945	21.7429	20.9009
GCST90027513	Dutch Microbiome Project	Gut bacterial pathway abundance	PRPP.PWY..superpathway.of.histidine..purine..and.pyrimidine.biosynthesis	rs60152513	3	127459715	A	G	-0.140131	0.0814397	0.0305756	4.581e-06	7738	0.00270785	22.7948	21.0048
GCST90027513	Dutch Microbiome Project	Gut bacterial pathway abundance	PRPP.PWY..superpathway.of.histidine..purine..and.pyrimidine.biosynthesis	rs72686468	14	22614034	G	A	0.152768	0.069932	0.0321889	2.07491e-06	7738	0.00290318	23.5571	22.5244
GCST90027513	Dutch Microbiome Project	Gut bacterial pathway abundance	PRPP.PWY..superpathway.of.histidine..purine..and.pyrimidine.biosynthesis	rs73314327	10	93813267	C	T	0.0842558	0.269055	0.0183589	4.4457e-06	7738	0.00271524	21.6614	21.0623
GCST90027513	Dutch Microbiome Project	Gut bacterial pathway abundance	PRPP.PWY..superpathway.of.histidine..purine..and.pyrimidine.biosynthesis	rs73404911	7	98430244	G	A	0.0938654	0.229669	0.0205933	5.16297e-06	7738	0.00267842	24.1932	20.7759
GCST90027513	Dutch Microbiome Project	Gut bacterial pathway abundance	PRPP.PWY..superpathway.of.histidine..purine..and.pyrimidine.biosynthesis	rs857044	1	57302085	A	T	0.0822036	0.282083	0.0182948	7.01342e-06	7738	0.00260302	21.231	20.1895
GCST90027514	Dutch Microbiome Project	Gut bacterial pathway abundance	PWY0.1061..superpathway.of.L.alanine.biosynthesis	rs17777155	9	18201242	G	A	-0.150878	0.115793	0.0325761	3.62928e-06	7738	0.00276525	36.2296	21.4513
GCST90027514	Dutch Microbiome Project	Gut bacterial pathway abundance	PWY0.1061..superpathway.of.L.alanine.biosynthesis	rs2197911	3	16753607	A	G	-0.135967	0.863153	0.0292369	3.31055e-06	7738	0.00278789	33.9342	21.6274
GCST90027514	Dutch Microbiome Project	Gut bacterial pathway abundance	PWY0.1061..superpathway.of.L.alanine.biosynthesis	rs2636908	3	193676416	C	T	0.224474	0.0721462	0.0446249	4.89835e-07	7738	0.00326019	52.5426	25.3033
GCST90027514	Dutch Microbiome Project	Gut bacterial pathway abundance	PWY0.1061..superpathway.of.L.alanine.biosynthesis	rs2640045	1	95200211	T	C	0.104422	0.448329	0.021887	1.83358e-06	7738	0.00293372	41.9523	22.7621
GCST90027514	Dutch Microbiome Project	Gut bacterial pathway abundance	PWY0.1061..superpathway.of.L.alanine.biosynthesis	rs4580784	5	27680835	A	G	-0.210802	0.0617492	0.0455807	3.74947e-06	7738	0.00275722	40.0395	21.3889
GCST90027514	Dutch Microbiome Project	Gut bacterial pathway abundance	PWY0.1061..superpathway.of.L.alanine.biosynthesis	rs57070266	2	11225028	C	T	-0.167376	0.0895804	0.0376323	8.68041e-06	7738	0.00255058	35.5121	19.7818
GCST90027514	Dutch Microbiome Project	Gut bacterial pathway abundance	PWY0.1061..superpathway.of.L.alanine.biosynthesis	rs62385620	5	167763951	A	T	0.163648	0.111596	0.0340993	1.59346e-06	7738	0.0029684	41.299	23.0319
GCST90027514	Dutch Microbiome Project	Gut bacterial pathway abundance	PWY0.1061..superpathway.of.L.alanine.biosynthesis	rs76618342	3	83822528	T	C	0.206201	0.0531755	0.0447123	3.99347e-06	7738	0.00274169	33.2638	21.268
GCST90027514	Dutch Microbiome Project	Gut bacterial pathway abundance	PWY0.1061..superpathway.of.L.alanine.biosynthesis	rs7840028	8	67957130	T	C	0.175219	0.0810718	0.0375257	3.02239e-06	7738	0.00281039	35.551	21.8024
GCST90027514	Dutch Microbiome Project	Gut bacterial pathway abundance	PWY0.1061..superpathway.of.L.alanine.biosynthesis	rs7947704	11	119412210	T	C	0.156566	0.0953912	0.0348804	7.1677e-06	7738	0.00259768	32.8664	20.148
GCST90027516	Dutch Microbiome Project	Gut bacterial pathway abundance	PWY0.1261..anhydromuropeptides.recycling	rs10504039	8	40937651	C	T	-0.101677	0.15413	0.0226642	7.2497e-06	7738	0.00259489	20.91	20.1263
GCST90027516	Dutch Microbiome Project	Gut bacterial pathway abundance	PWY0.1261..anhydromuropeptides.recycling	rs11588833	1	171774483	G	A	-0.131667	0.0865587	0.0297656	9.71404e-06	7738	0.00252296	21.2659	19.567
GCST90027516	Dutch Microbiome Project	Gut bacterial pathway abundance	PWY0.1261..anhydromuropeptides.recycling	rs7544236	1	199108406	C	T	0.0825818	0.360295	0.0175279	2.45952e-06	7738	0.0028612	24.3961	22.1977
GCST90027517	Dutch Microbiome Project	Gut bacterial pathway abundance	PWY0.1296..purine.ribonucleosides.degradation	rs2425056	20	33909245	A	G	-0.0745895	0.344212	0.0168811	9.93779e-06	7738	0.00251735	19.4798	19.5233
GCST90027517	Dutch Microbiome Project	Gut bacterial pathway abundance	PWY0.1296..purine.ribonucleosides.degradation	rs6669249	1	95531373	C	A	-0.0853442	0.756591	0.0186355	4.65758e-06	7738	0.00270379	20.8094	20.9733
GCST90027517	Dutch Microbiome Project	Gut bacterial pathway abundance	PWY0.1296..purine.ribonucleosides.degradation	rs6806908	3	149676059	A	G	0.0901572	0.278595	0.020315	9.08197e-06	7738	0.00253949	25.3584	19.6955
GCST90027517	Dutch Microbiome Project	Gut bacterial pathway abundance	PWY0.1296..purine.ribonucleosides.degradation	rs7699343	4	55710544	T	C	0.0948032	0.173113	0.0213909	9.33899e-06	7738	0.00253262	19.9566	19.6421
GCST90027517	Dutch Microbiome Project	Gut bacterial pathway abundance	PWY0.1296..purine.ribonucleosides.degradation	rs12915465	15	55603302	C	T	0.132221	0.0932693	0.0279715	2.27851e-06	7738	0.00288005	22.943	22.3444
GCST90027517	Dutch Microbiome Project	Gut bacterial pathway abundance	PWY0.1296..purine.ribonucleosides.degradation	rs1468579	7	157536971	T	C	-0.0929607	0.256093	0.0193606	1.5746e-06	7738	0.00297134	25.5561	23.0548
GCST90027517	Dutch Microbiome Project	Gut bacterial pathway abundance	PWY0.1296..purine.ribonucleosides.degradation	rs2425056	20	33909245	A	G	-0.0745895	0.344212	0.0168811	9.93779e-06	7738	0.00251735	19.4798	19.5233
GCST90027517	Dutch Microbiome Project	Gut bacterial pathway abundance	PWY0.1296..purine.ribonucleosides.degradation	rs416270	3	148351156	T	G	-0.0856028	0.265633	0.0187084	4.74788e-06	7738	0.00269906	22.18	20.9364
GCST90027517	Dutch Microbiome Project	Gut bacterial pathway abundance	PWY0.1296..purine.ribonucleosides.degradation	rs6669249	1	95531373	C	A	-0.0853442	0.756591	0.0186355	4.65758e-06	7738	0.00270379	20.8094	20.9733
GCST90027517	Dutch Microbiome Project	Gut bacterial pathway abundance	PWY0.1296..purine.ribonucleosides.degradation	rs6806908	3	149676059	A	G	0.0901572	0.278595	0.020315	9.08197e-06	7738	0.00253949	25.3584	19.6955
GCST90027517	Dutch Microbiome Project	Gut bacterial pathway abundance	PWY0.1296..purine.ribonucleosides.degradation	rs76985731	13	27815189	C	T	0.180318	0.0534186	0.0366688	8.76698e-07	7738	0.00311611	25.5215	24.1816
GCST90027517	Dutch Microbiome Project	Gut bacterial pathway abundance	PWY0.1296..purine.ribonucleosides.degradation	rs7699343	4	55710544	T	C	0.0948032	0.173113	0.0213909	9.33899e-06	7738	0.00253262	19.9566	19.6421
GCST90027518	Dutch Microbiome Project	Gut bacterial pathway abundance	PWY0.1297..superpathway.of.purine.deoxyribonucleosides.degradation	rs1009644	19	45560373	C	T	-0.0744787	0.591879	0.0165694	6.95841e-06	7738	0.00260496	20.7873	20.2046
GCST90027518	Dutch Microbiome Project	Gut bacterial pathway abundance	PWY0.1297..superpathway.of.purine.deoxyribonucleosides.degradation	rs111171	16	20959390	G	A	-0.0924102	0.729093	0.0187424	8.2003e-07	7738	0.00313264	26.1853	24.3102
GCST90027518	Dutch Microbiome Project	Gut bacterial pathway abundance	PWY0.1297..superpathway.of.purine.deoxyribonucleosides.degradation	rs11543947	14	23504021	A	G	-0.173247	0.069182	0.0339465	3.33388e-07	7738	0.00335556	30.0205	26.046
GCST90027518	Dutch Microbiome Project	Gut bacterial pathway abundance	PWY0.1297..superpathway.of.purine.deoxyribonucleosides.degradation	rs12700304	7	21840496	T	G	0.0872428	0.250107	0.0187529	3.28352e-06	7738	0.00278992	22.1499	21.6432
GCST90027518	Dutch Microbiome Project	Gut bacterial pathway abundance	PWY0.1297..superpathway.of.purine.deoxyribonucleosides.degradation	rs17639960	2	193447212	C	T	-0.109664	0.156483	0.0231362	2.13806e-06	7738	0.0028958	24.6386	22.4669
GCST90027518	Dutch Microbiome Project	Gut bacterial pathway abundance	PWY0.1297..superpathway.of.purine.deoxyribonucleosides.degradation	rs2914928	5	97048466	C	T	-0.0816632	0.307512	0.0177702	4.31708e-06	7738	0.0027225	22.0348	21.1187
GCST90027518	Dutch Microbiome Project	Gut bacterial pathway abundance	PWY0.1297..superpathway.of.purine.deoxyribonucleosides.degradation	rs35108480	5	174248861	C	G	0.0804747	0.297202	0.0181741	9.51108e-06	7738	0.00252812	20.9857	19.6071
GCST90027518	Dutch Microbiome Project	Gut bacterial pathway abundance	PWY0.1297..superpathway.of.purine.deoxyribonucleosides.degradation	rs7349706	4	41663002	C	A	0.0810335	0.345869	0.0176312	4.30606e-06	7738	0.00272311	23.0539	21.1235
GCST90027518	Dutch Microbiome Project	Gut bacterial pathway abundance	PWY0.1297..superpathway.of.purine.deoxyribonucleosides.degradation	rs7608101	2	78383288	C	T	0.0836171	0.283873	0.0183571	5.23757e-06	7738	0.00267487	22.054	20.7483
GCST90027518	Dutch Microbiome Project	Gut bacterial pathway abundance	PWY0.1297..superpathway.of.purine.deoxyribonucleosides.degradation	rs9527167	13	31657667	G	A	0.110794	0.17668	0.0229484	1.37946e-06	7738	0.00300403	27.7261	23.3092
GCST90027518	Dutch Microbiome Project	Gut bacterial pathway abundance	PWY0.1297..superpathway.of.purine.deoxyribonucleosides.degradation	rs1009644	19	45560373	C	T	-0.0744787	0.591879	0.0165694	6.95841e-06	7738	0.00260496	20.7873	20.2046
GCST90027518	Dutch Microbiome Project	Gut bacterial pathway abundance	PWY0.1297..superpathway.of.purine.deoxyribonucleosides.degradation	rs111171	16	20959390	G	A	-0.0924102	0.729093	0.0187424	8.2003e-07	7738	0.00313264	26.1853	24.3102
GCST90027518	Dutch Microbiome Project	Gut bacterial pathway abundance	PWY0.1297..superpathway.of.purine.deoxyribonucleosides.degradation	rs11543947	14	23504021	A	G	-0.173247	0.069182	0.0339465	3.33388e-07	7738	0.00335556	30.0205	26.046
GCST90027518	Dutch Microbiome Project	Gut bacterial pathway abundance	PWY0.1297..superpathway.of.purine.deoxyribonucleosides.degradation	rs12700304	7	21840496	T	G	0.0872428	0.250107	0.0187529	3.28352e-06	7738	0.00278992	22.1499	21.6432
GCST90027518	Dutch Microbiome Project	Gut bacterial pathway abundance	PWY0.1297..superpathway.of.purine.deoxyribonucleosides.degradation	rs17639960	2	193447212	C	T	-0.109664	0.156483	0.0231362	2.13806e-06	7738	0.0028958	24.6386	22.4669
GCST90027518	Dutch Microbiome Project	Gut bacterial pathway abundance	PWY0.1297..superpathway.of.purine.deoxyribonucleosides.degradation	rs35108480	5	174248861	C	G	0.0804747	0.297202	0.0181741	9.51108e-06	7738	0.00252812	20.9857	19.6071
GCST90027518	Dutch Microbiome Project	Gut bacterial pathway abundance	PWY0.1297..superpathway.of.purine.deoxyribonucleosides.degradation	rs7349706	4	41663002	C	A	0.0810335	0.345869	0.0176312	4.30606e-06	7738	0.00272311	23.0539	21.1235
GCST90027518	Dutch Microbiome Project	Gut bacterial pathway abundance	PWY0.1297..superpathway.of.purine.deoxyribonucleosides.degradation	rs7608101	2	78383288	C	T	0.0836171	0.283873	0.0183571	5.23757e-06	7738	0.00267487	22.054	20.7483
GCST90027518	Dutch Microbiome Project	Gut bacterial pathway abundance	PWY0.1297..superpathway.of.purine.deoxyribonucleosides.degradation	rs9527167	13	31657667	G	A	0.110794	0.17668	0.0229484	1.37946e-06	7738	0.00300403	27.7261	23.3092
GCST90027518	Dutch Microbiome Project	Gut bacterial pathway abundance	PWY0.1297..superpathway.of.purine.deoxyribonucleosides.degradation	rs1009644	19	45560373	C	T	-0.0744787	0.591879	0.0165694	6.95841e-06	7738	0.00260496	20.7873	20.2046
GCST90027518	Dutch Microbiome Project	Gut bacterial pathway abundance	PWY0.1297..superpathway.of.purine.deoxyribonucleosides.degradation	rs111171	16	20959390	G	A	-0.0924102	0.729093	0.0187424	8.2003e-07	7738	0.00313264	26.1853	24.3102
GCST90027518	Dutch Microbiome Project	Gut bacterial pathway abundance	PWY0.1297..superpathway.of.purine.deoxyribonucleosides.degradation	rs11543947	14	23504021	A	G	-0.173247	0.069182	0.0339465	3.33388e-07	7738	0.00335556	30.0205	26.046
GCST90027518	Dutch Microbiome Project	Gut bacterial pathway abundance	PWY0.1297..superpathway.of.purine.deoxyribonucleosides.degradation	rs12700304	7	21840496	T	G	0.0872428	0.250107	0.0187529	3.28352e-06	7738	0.00278992	22.1499	21.6432
GCST90027518	Dutch Microbiome Project	Gut bacterial pathway abundance	PWY0.1297..superpathway.of.purine.deoxyribonucleosides.degradation	rs17639960	2	193447212	C	T	-0.109664	0.156483	0.0231362	2.13806e-06	7738	0.0028958	24.6386	22.4669
GCST90027518	Dutch Microbiome Project	Gut bacterial pathway abundance	PWY0.1297..superpathway.of.purine.deoxyribonucleosides.degradation	rs2914928	5	97048466	C	T	-0.0816632	0.307512	0.0177702	4.31708e-06	7738	0.0027225	22.0348	21.1187
GCST90027518	Dutch Microbiome Project	Gut bacterial pathway abundance	PWY0.1297..superpathway.of.purine.deoxyribonucleosides.degradation	rs35108480	5	174248861	C	G	0.0804747	0.297202	0.0181741	9.51108e-06	7738	0.00252812	20.9857	19.6071
GCST90027518	Dutch Microbiome Project	Gut bacterial pathway abundance	PWY0.1297..superpathway.of.purine.deoxyribonucleosides.degradation	rs7349706	4	41663002	C	A	0.0810335	0.345869	0.0176312	4.30606e-06	7738	0.00272311	23.0539	21.1235
GCST90027518	Dutch Microbiome Project	Gut bacterial pathway abundance	PWY0.1297..superpathway.of.purine.deoxyribonucleosides.degradation	rs7608101	2	78383288	C	T	0.0836171	0.283873	0.0183571	5.23757e-06	7738	0.00267487	22.054	20.7483
GCST90027518	Dutch Microbiome Project	Gut bacterial pathway abundance	PWY0.1297..superpathway.of.purine.deoxyribonucleosides.degradation	rs9527167	13	31657667	G	A	0.110794	0.17668	0.0229484	1.37946e-06	7738	0.00300403	27.7261	23.3092
GCST90027519	Dutch Microbiome Project	Gut bacterial pathway abundance	PWY0.1298..superpathway.of.pyrimidine.deoxyribonucleosides.degradation	rs11957688	5	22835892	C	T	0.15521	0.060138	0.0343438	6.20469e-06	7738	0.00263318	21.1243	20.4241
GCST90027519	Dutch Microbiome Project	Gut bacterial pathway abundance	PWY0.1298..superpathway.of.pyrimidine.deoxyribonucleosides.degradation	rs1467160	8	66299726	G	T	-0.0751674	0.459531	0.0166274	6.16354e-06	7738	0.0026348	21.7727	20.4367
GCST90027519	Dutch Microbiome Project	Gut bacterial pathway abundance	PWY0.1298..superpathway.of.pyrimidine.deoxyribonucleosides.degradation	rs17185203	12	68821543	A	C	-0.0819107	0.277257	0.0182028	6.79892e-06	7738	0.00261068	20.8576	20.2491
GCST90027519	Dutch Microbiome Project	Gut bacterial pathway abundance	PWY0.1298..superpathway.of.pyrimidine.deoxyribonucleosides.degradation	rs2309464	4	182241408	G	T	0.0854547	0.24989	0.019089	7.58211e-06	7738	0.00258384	21.2365	20.0404
GCST90027519	Dutch Microbiome Project	Gut bacterial pathway abundance	PWY0.1298..superpathway.of.pyrimidine.deoxyribonucleosides.degradation	rs257077	5	5833993	T	G	-0.101168	0.82837	0.0220981	4.6917e-06	7738	0.002702	22.5796	20.9593
GCST90027519	Dutch Microbiome Project	Gut bacterial pathway abundance	PWY0.1298..superpathway.of.pyrimidine.deoxyribonucleosides.degradation	rs3785328	16	57677789	G	A	-0.16513	0.0679896	0.0322689	3.0992e-07	7738	0.00337365	26.8266	26.1869
GCST90027519	Dutch Microbiome Project	Gut bacterial pathway abundance	PWY0.1298..superpathway.of.pyrimidine.deoxyribonucleosides.degradation	rs56332785	8	67115186	T	C	0.0801429	0.320611	0.0177352	6.2177e-06	7738	0.00263267	21.7065	20.4201
GCST90027519	Dutch Microbiome Project	Gut bacterial pathway abundance	PWY0.1298..superpathway.of.pyrimidine.deoxyribonucleosides.degradation	rs62248586	3	11849975	T	G	-0.0795788	0.375075	0.0172392	3.90931e-06	7738	0.00274694	23.0345	21.3089
GCST90027519	Dutch Microbiome Project	Gut bacterial pathway abundance	PWY0.1298..superpathway.of.pyrimidine.deoxyribonucleosides.degradation	rs6944623	7	33219861	C	G	0.10404	0.844165	0.0227051	4.60098e-06	7738	0.00270683	22.0942	20.9968
GCST90027519	Dutch Microbiome Project	Gut bacterial pathway abundance	PWY0.1298..superpathway.of.pyrimidine.deoxyribonucleosides.degradation	rs7138789	12	97790219	A	G	0.119569	0.113296	0.0266099	7.00922e-06	7738	0.00260317	22.2857	20.1907
GCST90027519	Dutch Microbiome Project	Gut bacterial pathway abundance	PWY0.1298..superpathway.of.pyrimidine.deoxyribonucleosides.degradation	rs73169038	13	31655813	G	A	-0.141377	0.0739753	0.0309812	5.03501e-06	7738	0.00268458	21.2424	20.8239
GCST90027519	Dutch Microbiome Project	Gut bacterial pathway abundance	PWY0.1298..superpathway.of.pyrimidine.deoxyribonucleosides.degradation	rs77470149	9	93365000	A	G	0.171368	0.0523097	0.0365039	2.67258e-06	7738	0.00284072	22.5902	22.0384
GCST90027519	Dutch Microbiome Project	Gut bacterial pathway abundance	PWY0.1298..superpathway.of.pyrimidine.deoxyribonucleosides.degradation	rs7859597	9	15075185	G	A	0.0846329	0.257566	0.0184862	4.69062e-06	7738	0.00270204	21.2502	20.9596
GCST90027519	Dutch Microbiome Project	Gut bacterial pathway abundance	PWY0.1298..superpathway.of.pyrimidine.deoxyribonucleosides.degradation	rs79103551	9	73406240	T	C	0.152765	0.0647766	0.0333575	4.65801e-06	7738	0.00270376	21.936	20.973
GCST90027519	Dutch Microbiome Project	Gut bacterial pathway abundance	PWY0.1298..superpathway.of.pyrimidine.deoxyribonucleosides.degradation	rs997227	6	80340670	A	C	-0.077565	0.412248	0.01695	4.73685e-06	7738	0.00269961	22.6203	20.9407
GCST90027521	Dutch Microbiome Project	Gut bacterial pathway abundance	PWY0.1415..superpathway.of.heme.biosynthesis.from.uroporphyrinogen.III	rs1051765	10	11376999	G	A	-0.208775	0.101125	0.0448265	3.20214e-06	7738	0.00279611	61.7897	21.6914
GCST90027521	Dutch Microbiome Project	Gut bacterial pathway abundance	PWY0.1415..superpathway.of.heme.biosynthesis.from.uroporphyrinogen.III	rs2636908	3	193676416	C	T	0.277949	0.0737234	0.0595021	2.99371e-06	7738	0.00281272	82.4953	21.8205
GCST90027521	Dutch Microbiome Project	Gut bacterial pathway abundance	PWY0.1415..superpathway.of.heme.biosynthesis.from.uroporphyrinogen.III	rs4238492	15	28041904	G	A	0.128463	0.546024	0.0266247	1.4003e-06	7738	0.0030003	63.8139	23.2802
GCST90027521	Dutch Microbiome Project	Gut bacterial pathway abundance	PWY0.1415..superpathway.of.heme.biosynthesis.from.uroporphyrinogen.III	rs62174134	2	130195963	T	C	-0.156658	0.209295	0.0333638	2.66011e-06	7738	0.00284185	63.353	22.0472
GCST90027521	Dutch Microbiome Project	Gut bacterial pathway abundance	PWY0.1415..superpathway.of.heme.biosynthesis.from.uroporphyrinogen.III	rs6451170	5	34816722	A	G	0.125289	0.550576	0.027247	4.2604e-06	7738	0.00272575	60.5665	21.1441
GCST90027521	Dutch Microbiome Project	Gut bacterial pathway abundance	PWY0.1415..superpathway.of.heme.biosynthesis.from.uroporphyrinogen.III	rs77953737	7	137197226	T	C	-0.27245	0.0703799	0.0600901	5.78709e-06	7738	0.00265032	75.8775	20.5574
GCST90027521	Dutch Microbiome Project	Gut bacterial pathway abundance	PWY0.1415..superpathway.of.heme.biosynthesis.from.uroporphyrinogen.III	rs942033	13	112606790	T	C	0.130758	0.591911	0.0278127	2.58393e-06	7738	0.00284901	64.4312	22.1029
GCST90027521	Dutch Microbiome Project	Gut bacterial pathway abundance	PWY0.1415..superpathway.of.heme.biosynthesis.from.uroporphyrinogen.III	rs9619066	22	17807116	T	C	-0.223827	0.124649	0.0425987	1.48576e-07	7738	0.00355606	85.5099	27.6078
GCST90027523	Dutch Microbiome Project	Gut bacterial pathway abundance	PWY0.1533..methylphosphonate.degradation.I	rs10433369	3	105180455	A	T	-0.152536	0.216065	0.0342642	8.51648e-06	7738	0.00255526	61.46	19.8182
GCST90027523	Dutch Microbiome Project	Gut bacterial pathway abundance	PWY0.1533..methylphosphonate.degradation.I	rs12719662	7	154989503	C	A	-0.138676	0.276985	0.0310384	7.89951e-06	7738	0.00257376	60.0497	19.962
GCST90027523	Dutch Microbiome Project	Gut bacterial pathway abundance	PWY0.1533..methylphosphonate.degradation.I	rs12921798	16	62405413	A	G	0.284	0.062306	0.0592952	1.67113e-06	7738	0.00295662	73.6015	22.9402
GCST90027523	Dutch Microbiome Project	Gut bacterial pathway abundance	PWY0.1533..methylphosphonate.degradation.I	rs2884357	2	11218523	T	C	0.124817	0.541334	0.0281297	9.11339e-06	7738	0.00253862	60.3155	19.6887
GCST90027523	Dutch Microbiome Project	Gut bacterial pathway abundance	PWY0.1533..methylphosphonate.degradation.I	rs6009311	22	50118723	A	C	0.194241	0.122084	0.0435545	8.20711e-06	7738	0.00256439	63.0764	19.8891
GCST90027523	Dutch Microbiome Project	Gut bacterial pathway abundance	PWY0.1533..methylphosphonate.degradation.I	rs61861701	10	112365004	G	A	0.167195	0.250813	0.0334935	5.98026e-07	7738	0.00321079	82.1334	24.9187
GCST90027525	Dutch Microbiome Project	Gut bacterial pathway abundance	PWY0.162..superpathway.of.pyrimidine.ribonucleotides.de.novo.biosynthesis	rs12199072	6	39977989	A	T	-0.173948	0.0531609	0.0384053	5.91902e-06	7738	0.00264478	23.6363	20.5143
GCST90027525	Dutch Microbiome Project	Gut bacterial pathway abundance	PWY0.162..superpathway.of.pyrimidine.ribonucleotides.de.novo.biosynthesis	rs12408719	1	180895371	T	C	-0.144912	0.0764169	0.0308402	2.61704e-06	7738	0.0028459	22.999	22.0787
GCST90027525	Dutch Microbiome Project	Gut bacterial pathway abundance	PWY0.162..superpathway.of.pyrimidine.ribonucleotides.de.novo.biosynthesis	rs1447466	11	112704136	G	C	0.0928312	0.244487	0.019666	2.35396e-06	7738	0.00287204	24.7068	22.2821
GCST90027525	Dutch Microbiome Project	Gut bacterial pathway abundance	PWY0.162..superpathway.of.pyrimidine.ribonucleotides.de.novo.biosynthesis	rs17365730	1	163793913	C	T	-0.157374	0.0926492	0.0319129	8.16601e-07	7738	0.00313367	32.3476	24.3183
GCST90027525	Dutch Microbiome Project	Gut bacterial pathway abundance	PWY0.162..superpathway.of.pyrimidine.ribonucleotides.de.novo.biosynthesis	rs2325098	6	88901935	T	C	-0.0813327	0.422317	0.0162528	5.60893e-07	7738	0.00322667	25.0501	25.0423
GCST90027525	Dutch Microbiome Project	Gut bacterial pathway abundance	PWY0.162..superpathway.of.pyrimidine.ribonucleotides.de.novo.biosynthesis	rs34070159	7	148308940	T	C	-0.116597	0.140701	0.0245192	1.98103e-06	7738	0.00291459	25.5148	22.6132
GCST90027525	Dutch Microbiome Project	Gut bacterial pathway abundance	PWY0.162..superpathway.of.pyrimidine.ribonucleotides.de.novo.biosynthesis	rs706948	6	117578073	G	T	0.0988291	0.170836	0.021899	6.39337e-06	7738	0.00262581	21.4654	20.3667
GCST90027525	Dutch Microbiome Project	Gut bacterial pathway abundance	PWY0.162..superpathway.of.pyrimidine.ribonucleotides.de.novo.biosynthesis	rs73120083	7	51406354	G	A	-0.160197	0.0609189	0.0357177	7.2887e-06	7738	0.00259357	22.7818	20.116
GCST90027525	Dutch Microbiome Project	Gut bacterial pathway abundance	PWY0.162..superpathway.of.pyrimidine.ribonucleotides.de.novo.biosynthesis	rs7812884	8	3581929	A	G	0.134223	0.0802829	0.0296141	5.83176e-06	7738	0.00264843	20.6364	20.5427
GCST90027525	Dutch Microbiome Project	Gut bacterial pathway abundance	PWY0.162..superpathway.of.pyrimidine.ribonucleotides.de.novo.biosynthesis	rs79249788	9	121020678	C	T	-0.1511	0.0743671	0.0326575	3.71339e-06	7738	0.0027596	24.3928	21.4074
GCST90027525	Dutch Microbiome Project	Gut bacterial pathway abundance	PWY0.162..superpathway.of.pyrimidine.ribonucleotides.de.novo.biosynthesis	rs883271	9	132080837	G	A	0.0807466	0.306345	0.0175079	3.98786e-06	7738	0.00274203	21.4958	21.2706
GCST90027525	Dutch Microbiome Project	Gut bacterial pathway abundance	PWY0.162..superpathway.of.pyrimidine.ribonucleotides.de.novo.biosynthesis	rs9460615	6	21282291	T	C	0.162344	0.0617234	0.0346343	2.76732e-06	7738	0.00283212	23.6879	21.9715
GCST90027525	Dutch Microbiome Project	Gut bacterial pathway abundance	PWY0.162..superpathway.of.pyrimidine.ribonucleotides.de.novo.biosynthesis	rs9876083	3	63171044	G	A	0.0831467	0.301164	0.0175189	2.07362e-06	7738	0.00290334	22.5777	22.5256
GCST90027529	Dutch Microbiome Project	Gut bacterial pathway abundance	PWY.2941..L.lysine.biosynthesis.II	rs11021021	11	94774159	A	G	0.0984343	0.190209	0.0217433	5.97957e-06	7738	0.00264227	23.1602	20.4947
GCST90027529	Dutch Microbiome Project	Gut bacterial pathway abundance	PWY.2941..L.lysine.biosynthesis.II	rs11617625	13	113538187	A	G	-0.117501	0.105428	0.0264286	8.74984e-06	7738	0.00254865	20.1992	19.7667
GCST90027529	Dutch Microbiome Project	Gut bacterial pathway abundance	PWY.2941..L.lysine.biosynthesis.II	rs1559831	15	39136304	A	G	0.156585	0.940665	0.0348368	6.9629e-06	7738	0.0026048	21.2316	20.2034
GCST90027529	Dutch Microbiome Project	Gut bacterial pathway abundance	PWY.2941..L.lysine.biosynthesis.II	rs1783596	11	72946020	T	C	0.0730932	0.554655	0.0161747	6.21341e-06	7738	0.00263281	20.4724	20.4212
GCST90027529	Dutch Microbiome Project	Gut bacterial pathway abundance	PWY.2941..L.lysine.biosynthesis.II	rs4784500	16	55192543	T	G	-0.103016	0.794729	0.0215544	1.75857e-06	7738	0.00294402	26.8787	22.8422
GCST90027529	Dutch Microbiome Project	Gut bacterial pathway abundance	PWY.2941..L.lysine.biosynthesis.II	rs6416172	11	16995746	T	C	-0.0807092	0.287319	0.0179392	6.8259e-06	7738	0.00260969	20.6925	20.2414
GCST90027529	Dutch Microbiome Project	Gut bacterial pathway abundance	PWY.2941..L.lysine.biosynthesis.II	rs7716011	5	157525853	G	T	0.0924444	0.249325	0.0186111	6.79423e-07	7738	0.0031792	24.8266	24.6727
GCST90027529	Dutch Microbiome Project	Gut bacterial pathway abundance	PWY.2941..L.lysine.biosynthesis.II	rs9396681	6	16493089	T	C	0.139791	0.896325	0.029043	1.48518e-06	7738	0.0029858	28.1984	23.1673
GCST90027530	Dutch Microbiome Project	Gut bacterial pathway abundance	PWY.2942..L.lysine.biosynthesis.III	rs11162626	1	79566123	T	A	0.10033	0.177772	0.0212051	2.22998e-06	7738	0.00288542	22.832	22.3862
GCST90027530	Dutch Microbiome Project	Gut bacterial pathway abundance	PWY.2942..L.lysine.biosynthesis.III	rs2030972	7	16059180	A	G	-0.0743306	0.40627	0.0163493	5.45682e-06	7738	0.00266478	20.675	20.6698
GCST90027530	Dutch Microbiome Project	Gut bacterial pathway abundance	PWY.2942..L.lysine.biosynthesis.III	rs2822624	21	15730137	G	A	0.0854587	0.581713	0.0165373	2.37077e-07	7738	0.00344009	27.5923	26.7044
GCST90027530	Dutch Microbiome Project	Gut bacterial pathway abundance	PWY.2942..L.lysine.biosynthesis.III	rs4939301	11	59740294	T	C	-0.0865563	0.555692	0.0167733	2.46479e-07	7738	0.00343045	28.7258	26.6293
GCST90027530	Dutch Microbiome Project	Gut bacterial pathway abundance	PWY.2942..L.lysine.biosynthesis.III	rs7242421	18	30107104	C	T	-0.0950062	0.315865	0.0182749	2.00646e-07	7738	0.00348147	30.2964	27.0268
GCST90027530	Dutch Microbiome Project	Gut bacterial pathway abundance	PWY.2942..L.lysine.biosynthesis.III	rs8054687	16	74806368	G	C	0.0749253	0.634746	0.0166896	7.14431e-06	7738	0.00259848	20.1897	20.1542
GCST90027530	Dutch Microbiome Project	Gut bacterial pathway abundance	PWY.2942..L.lysine.biosynthesis.III	rs2822624	21	15730137	G	A	0.0854587	0.581713	0.0165373	2.37077e-07	7738	0.00344009	27.5923	26.7044
GCST90027530	Dutch Microbiome Project	Gut bacterial pathway abundance	PWY.2942..L.lysine.biosynthesis.III	rs7242421	18	30107104	C	T	-0.0950062	0.315865	0.0182749	2.00646e-07	7738	0.00348147	30.2964	27.0268
GCST90027530	Dutch Microbiome Project	Gut bacterial pathway abundance	PWY.2942..L.lysine.biosynthesis.III	rs8054687	16	74806368	G	C	0.0749253	0.634746	0.0166896	7.14431e-06	7738	0.00259848	20.1897	20.1542
GCST90027534	Dutch Microbiome Project	Gut bacterial pathway abundance	PWY.4984..urea.cycle	rs1035394	5	58013548	T	A	-0.0818655	0.690265	0.017782	4.14773e-06	7738	0.00273235	22.2331	21.1954
GCST90027534	Dutch Microbiome Project	Gut bacterial pathway abundance	PWY.4984..urea.cycle	rs11862432	16	1111401	T	C	0.0808289	0.345883	0.0182807	9.79964e-06	7738	0.00252078	22.9377	19.55
GCST90027534	Dutch Microbiome Project	Gut bacterial pathway abundance	PWY.4984..urea.cycle	rs12113402	7	97567997	T	C	0.0861076	0.279523	0.0189666	5.62626e-06	7738	0.00265725	23.1721	20.6112
GCST90027534	Dutch Microbiome Project	Gut bacterial pathway abundance	PWY.4984..urea.cycle	rs17530744	4	22348934	C	G	-0.0919772	0.217453	0.0207968	9.74922e-06	7738	0.00252205	22.3375	19.5599
GCST90027534	Dutch Microbiome Project	Gut bacterial pathway abundance	PWY.4984..urea.cycle	rs17772715	14	49342300	C	T	0.0798891	0.722259	0.0180568	9.67453e-06	7738	0.00252394	19.8595	19.5746
GCST90027534	Dutch Microbiome Project	Gut bacterial pathway abundance	PWY.4984..urea.cycle	rs2213429	22	37217172	T	C	-0.0964336	0.182428	0.0216172	8.15887e-06	7738	0.00256582	21.5192	19.9002
GCST90027534	Dutch Microbiome Project	Gut bacterial pathway abundance	PWY.4984..urea.cycle	rs3131899	9	97025979	T	C	0.0763958	0.366633	0.01724	9.36569e-06	7738	0.0025319	21.0257	19.6365
GCST90027534	Dutch Microbiome Project	Gut bacterial pathway abundance	PWY.4984..urea.cycle	rs7906344	10	14168048	A	G	-0.0755594	0.629833	0.0169008	7.79435e-06	7738	0.00257706	20.6492	19.9877
GCST90027534	Dutch Microbiome Project	Gut bacterial pathway abundance	PWY.4984..urea.cycle	rs79525129	19	46806527	T	C	0.10894	0.135183	0.0240589	5.95251e-06	7738	0.00264337	21.5265	20.5033
GCST90027536	Dutch Microbiome Project	Gut bacterial pathway abundance	PWY.5005..biotin.biosynthesis.II	rs11143787	9	76715482	G	A	-0.10532	0.285638	0.0237885	9.53938e-06	7738	0.00252739	35.1781	19.6014
GCST90027536	Dutch Microbiome Project	Gut bacterial pathway abundance	PWY.5005..biotin.biosynthesis.II	rs113053719	14	50958256	A	C	0.158942	0.100986	0.0341622	3.27831e-06	7738	0.00279033	35.6491	21.6464
GCST90027536	Dutch Microbiome Project	Gut bacterial pathway abundance	PWY.5005..biotin.biosynthesis.II	rs16908224	11	10736799	G	A	-0.108766	0.230424	0.0238363	5.04243e-06	7738	0.00268426	32.594	20.8213
GCST90027536	Dutch Microbiome Project	Gut bacterial pathway abundance	PWY.5005..biotin.biosynthesis.II	rs17569415	7	151641278	A	G	0.0985581	0.340946	0.021308	3.73869e-06	7738	0.00275793	33.9186	21.3944
GCST90027536	Dutch Microbiome Project	Gut bacterial pathway abundance	PWY.5005..biotin.biosynthesis.II	rs17645023	17	64917033	T	A	0.125699	0.245424	0.0235802	9.78205e-08	7738	0.00365982	45.5385	28.4164
GCST90027536	Dutch Microbiome Project	Gut bacterial pathway abundance	PWY.5005..biotin.biosynthesis.II	rs6062355	20	62817662	T	G	-0.143298	0.144955	0.0309319	3.60936e-06	7738	0.00276661	39.579	21.4618
GCST90027536	Dutch Microbiome Project	Gut bacterial pathway abundance	PWY.5005..biotin.biosynthesis.II	rs608108	1	34193735	C	T	0.105095	0.303646	0.0221999	2.2013e-06	7738	0.00288861	36.3029	22.411
GCST90027536	Dutch Microbiome Project	Gut bacterial pathway abundance	PWY.5005..biotin.biosynthesis.II	rs73852710	4	139888284	G	T	-0.187124	0.0695707	0.0400277	2.94144e-06	7738	0.00281706	35.228	21.8543
GCST90027536	Dutch Microbiome Project	Gut bacterial pathway abundance	PWY.5005..biotin.biosynthesis.II	rs778115	2	147940493	C	T	-0.101046	0.579362	0.0206887	1.03877e-06	7738	0.0030741	38.691	23.8546
GCST90027536	Dutch Microbiome Project	Gut bacterial pathway abundance	PWY.5005..biotin.biosynthesis.II	rs9569181	13	55604000	C	T	-0.169449	0.081752	0.0373685	5.77311e-06	7738	0.00265092	33.4934	20.5621
GCST90027536	Dutch Microbiome Project	Gut bacterial pathway abundance	PWY.5005..biotin.biosynthesis.II	rs9765093	5	75748115	A	G	0.109305	0.265378	0.0236336	3.74636e-06	7738	0.00275743	36.2062	21.3905
GCST90027536	Dutch Microbiome Project	Gut bacterial pathway abundance	PWY.5005..biotin.biosynthesis.II	rs113053719	14	50958256	A	C	0.158942	0.100986	0.0341622	3.27831e-06	7738	0.00279033	35.6491	21.6464
GCST90027536	Dutch Microbiome Project	Gut bacterial pathway abundance	PWY.5005..biotin.biosynthesis.II	rs16908224	11	10736799	G	A	-0.108766	0.230424	0.0238363	5.04243e-06	7738	0.00268426	32.594	20.8213
GCST90027536	Dutch Microbiome Project	Gut bacterial pathway abundance	PWY.5005..biotin.biosynthesis.II	rs17645023	17	64917033	T	A	0.125699	0.245424	0.0235802	9.78205e-08	7738	0.00365982	45.5385	28.4164
GCST90027536	Dutch Microbiome Project	Gut bacterial pathway abundance	PWY.5005..biotin.biosynthesis.II	rs6062355	20	62817662	T	G	-0.143298	0.144955	0.0309319	3.60936e-06	7738	0.00276661	39.579	21.4618
GCST90027536	Dutch Microbiome Project	Gut bacterial pathway abundance	PWY.5005..biotin.biosynthesis.II	rs608108	1	34193735	C	T	0.105095	0.303646	0.0221999	2.2013e-06	7738	0.00288861	36.3029	22.411
GCST90027536	Dutch Microbiome Project	Gut bacterial pathway abundance	PWY.5005..biotin.biosynthesis.II	rs73852710	4	139888284	G	T	-0.187124	0.0695707	0.0400277	2.94144e-06	7738	0.00281706	35.228	21.8543
GCST90027536	Dutch Microbiome Project	Gut bacterial pathway abundance	PWY.5005..biotin.biosynthesis.II	rs778115	2	147940493	C	T	-0.101046	0.579362	0.0206887	1.03877e-06	7738	0.0030741	38.691	23.8546
GCST90027536	Dutch Microbiome Project	Gut bacterial pathway abundance	PWY.5005..biotin.biosynthesis.II	rs9569181	13	55604000	C	T	-0.169449	0.081752	0.0373685	5.77311e-06	7738	0.00265092	33.4934	20.5621
GCST90027536	Dutch Microbiome Project	Gut bacterial pathway abundance	PWY.5005..biotin.biosynthesis.II	rs9765093	5	75748115	A	G	0.109305	0.265378	0.0236336	3.74636e-06	7738	0.00275743	36.2062	21.3905
GCST90027538	Dutch Microbiome Project	Gut bacterial pathway abundance	PWY.5088..L.glutamate.degradation.VIII..to.propanoate.	rs11732315	4	189412503	A	G	0.346719	0.0608812	0.0709011	1.00744e-06	7738	0.00308171	107.824	23.9138
GCST90027538	Dutch Microbiome Project	Gut bacterial pathway abundance	PWY.5088..L.glutamate.degradation.VIII..to.propanoate.	rs12028490	1	226678563	T	C	-0.274747	0.0871635	0.0600411	4.73969e-06	7738	0.00269947	94.0564	20.9396
GCST90027538	Dutch Microbiome Project	Gut bacterial pathway abundance	PWY.5088..L.glutamate.degradation.VIII..to.propanoate.	rs2127754	6	49482342	A	G	-0.161332	0.368415	0.0352874	4.83237e-06	7738	0.00269472	94.8526	20.9027
GCST90027538	Dutch Microbiome Project	Gut bacterial pathway abundance	PWY.5088..L.glutamate.degradation.VIII..to.propanoate.	rs4507010	18	64610339	G	A	0.177948	0.724424	0.0399342	8.34872e-06	7738	0.00256016	99.0587	19.8562
GCST90027538	Dutch Microbiome Project	Gut bacterial pathway abundance	PWY.5088..L.glutamate.degradation.VIII..to.propanoate.	rs6438382	3	116835199	A	G	-0.161494	0.492623	0.035435	5.17762e-06	7738	0.00267773	102.189	20.7705
GCST90027538	Dutch Microbiome Project	Gut bacterial pathway abundance	PWY.5088..L.glutamate.degradation.VIII..to.propanoate.	rs675403	11	3767371	G	A	0.174413	0.253467	0.0387138	6.63132e-06	7738	0.00261681	90.0955	20.2967
GCST90027538	Dutch Microbiome Project	Gut bacterial pathway abundance	PWY.5088..L.glutamate.degradation.VIII..to.propanoate.	rs77267984	6	154637444	T	C	-0.302329	0.0771424	0.0675211	7.5504e-06	7738	0.00258488	102.005	20.0484
GCST90027538	Dutch Microbiome Project	Gut bacterial pathway abundance	PWY.5088..L.glutamate.degradation.VIII..to.propanoate.	rs9927590	16	78318743	T	C	-0.339265	0.0843884	0.0590702	9.27833e-09	7738	0.00424597	140.092	32.9869
GCST90027539	Dutch Microbiome Project	Gut bacterial pathway abundance	PWY.5097..L.lysine.biosynthesis.VI	rs10748397	12	44933553	G	T	0.0837637	0.758401	0.0189395	9.74788e-06	7738	0.0025221	19.9421	19.5603
GCST90027539	Dutch Microbiome Project	Gut bacterial pathway abundance	PWY.5097..L.lysine.biosynthesis.VI	rs111440229	4	77728817	G	A	-0.162824	0.0553672	0.0365826	8.55323e-06	7738	0.00255423	21.5132	19.8101
GCST90027539	Dutch Microbiome Project	Gut bacterial pathway abundance	PWY.5097..L.lysine.biosynthesis.VI	rs11162626	1	79566123	T	A	0.0987969	0.177772	0.0212097	3.19132e-06	7738	0.00279695	22.1376	21.6979
GCST90027539	Dutch Microbiome Project	Gut bacterial pathway abundance	PWY.5097..L.lysine.biosynthesis.VI	rs1750832	1	7586904	T	C	-0.0738116	0.499391	0.0162445	5.52548e-06	7738	0.00266172	21.131	20.646
GCST90027539	Dutch Microbiome Project	Gut bacterial pathway abundance	PWY.5097..L.lysine.biosynthesis.VI	rs1882884	21	15766134	C	T	0.0851875	0.498268	0.0162795	1.66951e-07	7738	0.00352711	28.1716	27.3823
GCST90027539	Dutch Microbiome Project	Gut bacterial pathway abundance	PWY.5097..L.lysine.biosynthesis.VI	rs1962815	7	148227586	A	G	0.0771051	0.382817	0.0167663	4.24874e-06	7738	0.0027264	21.7941	21.1491
GCST90027539	Dutch Microbiome Project	Gut bacterial pathway abundance	PWY.5097..L.lysine.biosynthesis.VI	rs289852	2	152023325	C	G	-0.0741851	0.37541	0.0166741	8.62244e-06	7738	0.00255224	20.0172	19.7947
GCST90027539	Dutch Microbiome Project	Gut bacterial pathway abundance	PWY.5097..L.lysine.biosynthesis.VI	rs4939301	11	59740294	T	C	-0.0833505	0.555692	0.0167769	6.75912e-07	7738	0.00318048	26.6301	24.6827
GCST90027539	Dutch Microbiome Project	Gut bacterial pathway abundance	PWY.5097..L.lysine.biosynthesis.VI	rs56166050	7	5342980	T	C	0.101884	0.194657	0.0220273	3.73956e-06	7738	0.00275787	25.2595	21.3939
GCST90027539	Dutch Microbiome Project	Gut bacterial pathway abundance	PWY.5097..L.lysine.biosynthesis.VI	rs6873153	5	25463696	T	C	-0.0897738	0.211044	0.0198525	6.12506e-06	7738	0.00263637	20.818	20.4488
GCST90027539	Dutch Microbiome Project	Gut bacterial pathway abundance	PWY.5097..L.lysine.biosynthesis.VI	rs6882828	5	82009655	T	G	0.0951708	0.178837	0.0211272	6.64783e-06	7738	0.00261619	20.6347	20.2919
GCST90027539	Dutch Microbiome Project	Gut bacterial pathway abundance	PWY.5097..L.lysine.biosynthesis.VI	rs7242421	18	30107104	C	T	-0.0855779	0.315865	0.0182788	2.84341e-06	7738	0.00282542	24.5635	21.9194
GCST90027539	Dutch Microbiome Project	Gut bacterial pathway abundance	PWY.5097..L.lysine.biosynthesis.VI	rs7557745	2	107531452	C	T	-0.148732	0.930722	0.0321656	3.76522e-06	7738	0.0027562	22.1315	21.3809
GCST90027539	Dutch Microbiome Project	Gut bacterial pathway abundance	PWY.5097..L.lysine.biosynthesis.VI	rs76301358	17	47887443	A	G	0.0962915	0.171596	0.0215321	7.74908e-06	7738	0.00257849	20.4465	19.9988
GCST90027539	Dutch Microbiome Project	Gut bacterial pathway abundance	PWY.5097..L.lysine.biosynthesis.VI	rs8054687	16	74806368	G	C	0.0763275	0.634746	0.0166932	4.82225e-06	7738	0.00269522	20.9545	20.9066
GCST90027539	Dutch Microbiome Project	Gut bacterial pathway abundance	PWY.5097..L.lysine.biosynthesis.VI	rs805719	10	105805310	A	G	-0.0969086	0.827742	0.0219057	9.69371e-06	7738	0.00252346	20.7735	19.5709
GCST90027539	Dutch Microbiome Project	Gut bacterial pathway abundance	PWY.5097..L.lysine.biosynthesis.VI	rs10748397	12	44933553	G	T	0.0837637	0.758401	0.0189395	9.74788e-06	7738	0.0025221	19.9421	19.5603
GCST90027539	Dutch Microbiome Project	Gut bacterial pathway abundance	PWY.5097..L.lysine.biosynthesis.VI	rs111440229	4	77728817	G	A	-0.162824	0.0553672	0.0365826	8.55323e-06	7738	0.00255423	21.5132	19.8101
GCST90027539	Dutch Microbiome Project	Gut bacterial pathway abundance	PWY.5097..L.lysine.biosynthesis.VI	rs11162626	1	79566123	T	A	0.0987969	0.177772	0.0212097	3.19132e-06	7738	0.00279695	22.1376	21.6979
GCST90027539	Dutch Microbiome Project	Gut bacterial pathway abundance	PWY.5097..L.lysine.biosynthesis.VI	rs1750832	1	7586904	T	C	-0.0738116	0.499391	0.0162445	5.52548e-06	7738	0.00266172	21.131	20.646
GCST90027539	Dutch Microbiome Project	Gut bacterial pathway abundance	PWY.5097..L.lysine.biosynthesis.VI	rs1882884	21	15766134	C	T	0.0851875	0.498268	0.0162795	1.66951e-07	7738	0.00352711	28.1716	27.3823
GCST90027539	Dutch Microbiome Project	Gut bacterial pathway abundance	PWY.5097..L.lysine.biosynthesis.VI	rs1962815	7	148227586	A	G	0.0771051	0.382817	0.0167663	4.24874e-06	7738	0.0027264	21.7941	21.1491
GCST90027539	Dutch Microbiome Project	Gut bacterial pathway abundance	PWY.5097..L.lysine.biosynthesis.VI	rs289852	2	152023325	C	G	-0.0741851	0.37541	0.0166741	8.62244e-06	7738	0.00255224	20.0172	19.7947
GCST90027539	Dutch Microbiome Project	Gut bacterial pathway abundance	PWY.5097..L.lysine.biosynthesis.VI	rs4939301	11	59740294	T	C	-0.0833505	0.555692	0.0167769	6.75912e-07	7738	0.00318048	26.6301	24.6827
GCST90027539	Dutch Microbiome Project	Gut bacterial pathway abundance	PWY.5097..L.lysine.biosynthesis.VI	rs56166050	7	5342980	T	C	0.101884	0.194657	0.0220273	3.73956e-06	7738	0.00275787	25.2595	21.3939
GCST90027539	Dutch Microbiome Project	Gut bacterial pathway abundance	PWY.5097..L.lysine.biosynthesis.VI	rs6873153	5	25463696	T	C	-0.0897738	0.211044	0.0198525	6.12506e-06	7738	0.00263637	20.818	20.4488
GCST90027539	Dutch Microbiome Project	Gut bacterial pathway abundance	PWY.5097..L.lysine.biosynthesis.VI	rs6882828	5	82009655	T	G	0.0951708	0.178837	0.0211272	6.64783e-06	7738	0.00261619	20.6347	20.2919
GCST90027539	Dutch Microbiome Project	Gut bacterial pathway abundance	PWY.5097..L.lysine.biosynthesis.VI	rs7242421	18	30107104	C	T	-0.0855779	0.315865	0.0182788	2.84341e-06	7738	0.00282542	24.5635	21.9194
GCST90027539	Dutch Microbiome Project	Gut bacterial pathway abundance	PWY.5097..L.lysine.biosynthesis.VI	rs7557745	2	107531452	C	T	-0.148732	0.930722	0.0321656	3.76522e-06	7738	0.0027562	22.1315	21.3809
GCST90027539	Dutch Microbiome Project	Gut bacterial pathway abundance	PWY.5097..L.lysine.biosynthesis.VI	rs76301358	17	47887443	A	G	0.0962915	0.171596	0.0215321	7.74908e-06	7738	0.00257849	20.4465	19.9988
GCST90027539	Dutch Microbiome Project	Gut bacterial pathway abundance	PWY.5097..L.lysine.biosynthesis.VI	rs8054687	16	74806368	G	C	0.0763275	0.634746	0.0166932	4.82225e-06	7738	0.00269522	20.9545	20.9066
GCST90027539	Dutch Microbiome Project	Gut bacterial pathway abundance	PWY.5097..L.lysine.biosynthesis.VI	rs805719	10	105805310	A	G	-0.0969086	0.827742	0.0219057	9.69371e-06	7738	0.00252346	20.7735	19.5709
GCST90027540	Dutch Microbiome Project	Gut bacterial pathway abundance	PWY.5100..pyruvate.fermentation.to.acetate.and.lactate.II	rs1034938	10	117489198	G	A	-0.0898387	0.218123	0.0197539	5.41839e-06	7738	0.00266652	21.3555	20.6834
GCST90027540	Dutch Microbiome Project	Gut bacterial pathway abundance	PWY.5100..pyruvate.fermentation.to.acetate.and.lactate.II	rs11249616	5	178617695	A	G	-0.0960622	0.219036	0.0204511	2.63797e-06	7738	0.00284393	24.5003	22.0634
GCST90027540	Dutch Microbiome Project	Gut bacterial pathway abundance	PWY.5100..pyruvate.fermentation.to.acetate.and.lactate.II	rs1187244	18	35322638	C	T	-0.0863736	0.304888	0.01771	1.07656e-06	7738	0.00306532	24.5403	23.7862
GCST90027540	Dutch Microbiome Project	Gut bacterial pathway abundance	PWY.5100..pyruvate.fermentation.to.acetate.and.lactate.II	rs12280724	11	116613423	T	G	-0.137533	0.0762468	0.0304651	6.34819e-06	7738	0.00262754	20.6679	20.3802
GCST90027540	Dutch Microbiome Project	Gut bacterial pathway abundance	PWY.5100..pyruvate.fermentation.to.acetate.and.lactate.II	rs3812328	7	29517436	A	G	-0.0772099	0.347247	0.017091	6.25489e-06	7738	0.00263118	20.9631	20.4085
GCST90027540	Dutch Microbiome Project	Gut bacterial pathway abundance	PWY.5100..pyruvate.fermentation.to.acetate.and.lactate.II	rs4816116	20	959339	G	A	-0.113439	0.127913	0.0250079	5.72994e-06	7738	0.00265277	22.2738	20.5764
GCST90027542	Dutch Microbiome Project	Gut bacterial pathway abundance	PWY.5104..L.isoleucine.biosynthesis.IV	rs10810562	9	16397155	C	T	-0.119688	0.857462	0.0231574	2.36026e-07	7738	0.00344119	27.1842	26.7129
GCST90027542	Dutch Microbiome Project	Gut bacterial pathway abundance	PWY.5104..L.isoleucine.biosynthesis.IV	rs153114	5	106773195	C	T	-0.0876991	0.271122	0.0182213	1.48686e-06	7738	0.0029855	23.5873	23.165
GCST90027542	Dutch Microbiome Project	Gut bacterial pathway abundance	PWY.5104..L.isoleucine.biosynthesis.IV	rs17042641	3	107994	C	G	-0.0893593	0.251995	0.0186885	1.73972e-06	7738	0.00294668	23.3578	22.8629
GCST90027542	Dutch Microbiome Project	Gut bacterial pathway abundance	PWY.5104..L.isoleucine.biosynthesis.IV	rs1887496	14	33859612	G	A	-0.0749804	0.406246	0.0163068	4.26363e-06	7738	0.00272556	21.0386	21.1426
GCST90027542	Dutch Microbiome Project	Gut bacterial pathway abundance	PWY.5104..L.isoleucine.biosynthesis.IV	rs1904729	10	67455242	A	G	0.0773397	0.596126	0.0166746	3.5148e-06	7738	0.00277314	22.3454	21.5127
GCST90027542	Dutch Microbiome Project	Gut bacterial pathway abundance	PWY.5104..L.isoleucine.biosynthesis.IV	rs1997943	20	7384810	A	G	0.0858536	0.245532	0.0187379	4.60935e-06	7738	0.00270634	21.1836	20.993
GCST90027543	Dutch Microbiome Project	Gut bacterial pathway abundance	PWY.5121..superpathway.of.geranylgeranyl.diphosphate.biosynthesis.II..via.MEP.	rs10786832	10	106618448	T	C	0.085438	0.372798	0.0186763	4.76969e-06	7738	0.00269793	26.4981	20.9277
GCST90027543	Dutch Microbiome Project	Gut bacterial pathway abundance	PWY.5121..superpathway.of.geranylgeranyl.diphosphate.biosynthesis.II..via.MEP.	rs11708774	3	110300607	G	A	-0.0874978	0.370633	0.0187245	2.96989e-06	7738	0.00281471	27.7295	21.836
GCST90027543	Dutch Microbiome Project	Gut bacterial pathway abundance	PWY.5121..superpathway.of.geranylgeranyl.diphosphate.biosynthesis.II..via.MEP.	rs118145836	14	94884667	A	G	-0.128246	0.125925	0.0279642	4.51669e-06	7738	0.00271136	28.1106	21.0321
GCST90027543	Dutch Microbiome Project	Gut bacterial pathway abundance	PWY.5121..superpathway.of.geranylgeranyl.diphosphate.biosynthesis.II..via.MEP.	rs12468621	2	10024053	G	C	-0.156225	0.0778536	0.0347432	6.90669e-06	7738	0.00260682	27.2051	20.2191
GCST90027543	Dutch Microbiome Project	Gut bacterial pathway abundance	PWY.5121..superpathway.of.geranylgeranyl.diphosphate.biosynthesis.II..via.MEP.	rs12477233	2	121097024	A	G	0.172524	0.0953506	0.0362487	1.9412e-06	7738	0.00291963	39.9287	22.6524
GCST90027543	Dutch Microbiome Project	Gut bacterial pathway abundance	PWY.5121..superpathway.of.geranylgeranyl.diphosphate.biosynthesis.II..via.MEP.	rs1348	6	10449258	C	T	-0.103083	0.198638	0.0222436	3.58212e-06	7738	0.00276849	26.2593	21.4765
GCST90027543	Dutch Microbiome Project	Gut bacterial pathway abundance	PWY.5121..superpathway.of.geranylgeranyl.diphosphate.biosynthesis.II..via.MEP.	rs3010318	1	59556763	G	T	0.12472	0.856341	0.0254893	9.93002e-07	7738	0.0030853	29.721	23.9418
GCST90027543	Dutch Microbiome Project	Gut bacterial pathway abundance	PWY.5121..superpathway.of.geranylgeranyl.diphosphate.biosynthesis.II..via.MEP.	rs324546	9	9107265	G	A	-0.0869535	0.623757	0.0185896	2.90349e-06	7738	0.00282027	27.5517	21.8793
GCST90027543	Dutch Microbiome Project	Gut bacterial pathway abundance	PWY.5121..superpathway.of.geranylgeranyl.diphosphate.biosynthesis.II..via.MEP.	rs34280534	2	128354823	C	G	0.10559	0.195189	0.0224937	2.67646e-06	7738	0.00284035	27.1935	22.0355
GCST90027543	Dutch Microbiome Project	Gut bacterial pathway abundance	PWY.5121..superpathway.of.geranylgeranyl.diphosphate.biosynthesis.II..via.MEP.	rs34880012	8	81333057	C	T	-0.168228	0.0974342	0.0335577	5.35599e-07	7738	0.00323808	38.6991	25.1311
GCST90027543	Dutch Microbiome Project	Gut bacterial pathway abundance	PWY.5121..superpathway.of.geranylgeranyl.diphosphate.biosynthesis.II..via.MEP.	rs6872950	5	179180235	T	C	0.0967609	0.787312	0.0217042	8.26685e-06	7738	0.0025626	24.3332	19.8752
GCST90027543	Dutch Microbiome Project	Gut bacterial pathway abundance	PWY.5121..superpathway.of.geranylgeranyl.diphosphate.biosynthesis.II..via.MEP.	rs73223276	8	21069931	A	C	0.16298	0.076636	0.0361788	6.64186e-06	7738	0.00261641	29.1915	20.2937
GCST90027543	Dutch Microbiome Project	Gut bacterial pathway abundance	PWY.5121..superpathway.of.geranylgeranyl.diphosphate.biosynthesis.II..via.MEP.	rs7768092	6	168705006	C	T	0.168872	0.0753044	0.0366397	4.0465e-06	7738	0.00273845	30.8467	21.2428
GCST90027543	Dutch Microbiome Project	Gut bacterial pathway abundance	PWY.5121..superpathway.of.geranylgeranyl.diphosphate.biosynthesis.II..via.MEP.	rs12468621	2	10024053	G	C	-0.156225	0.0778536	0.0347432	6.90669e-06	7738	0.00260682	27.2051	20.2191
GCST90027543	Dutch Microbiome Project	Gut bacterial pathway abundance	PWY.5121..superpathway.of.geranylgeranyl.diphosphate.biosynthesis.II..via.MEP.	rs1348	6	10449258	C	T	-0.103083	0.198638	0.0222436	3.58212e-06	7738	0.00276849	26.2593	21.4765
GCST90027543	Dutch Microbiome Project	Gut bacterial pathway abundance	PWY.5121..superpathway.of.geranylgeranyl.diphosphate.biosynthesis.II..via.MEP.	rs3010318	1	59556763	G	T	0.12472	0.856341	0.0254893	9.93002e-07	7738	0.0030853	29.721	23.9418
GCST90027543	Dutch Microbiome Project	Gut bacterial pathway abundance	PWY.5121..superpathway.of.geranylgeranyl.diphosphate.biosynthesis.II..via.MEP.	rs324546	9	9107265	G	A	-0.0869535	0.623757	0.0185896	2.90349e-06	7738	0.00282027	27.5517	21.8793
GCST90027543	Dutch Microbiome Project	Gut bacterial pathway abundance	PWY.5121..superpathway.of.geranylgeranyl.diphosphate.biosynthesis.II..via.MEP.	rs7768092	6	168705006	C	T	0.168872	0.0753044	0.0366397	4.0465e-06	7738	0.00273845	30.8467	21.2428
GCST90027543	Dutch Microbiome Project	Gut bacterial pathway abundance	PWY.5121..superpathway.of.geranylgeranyl.diphosphate.biosynthesis.II..via.MEP.	rs10786832	10	106618448	T	C	0.085438	0.372798	0.0186763	4.76969e-06	7738	0.00269793	26.4981	20.9277
GCST90027543	Dutch Microbiome Project	Gut bacterial pathway abundance	PWY.5121..superpathway.of.geranylgeranyl.diphosphate.biosynthesis.II..via.MEP.	rs11708774	3	110300607	G	A	-0.0874978	0.370633	0.0187245	2.96989e-06	7738	0.00281471	27.7295	21.836
GCST90027543	Dutch Microbiome Project	Gut bacterial pathway abundance	PWY.5121..superpathway.of.geranylgeranyl.diphosphate.biosynthesis.II..via.MEP.	rs118145836	14	94884667	A	G	-0.128246	0.125925	0.0279642	4.51669e-06	7738	0.00271136	28.1106	21.0321
GCST90027543	Dutch Microbiome Project	Gut bacterial pathway abundance	PWY.5121..superpathway.of.geranylgeranyl.diphosphate.biosynthesis.II..via.MEP.	rs12468621	2	10024053	G	C	-0.156225	0.0778536	0.0347432	6.90669e-06	7738	0.00260682	27.2051	20.2191
[truncated: 521 more rows]

## Sheet: Table S4
Supplemental Table S4. Details of instrument variables of GERD,BE,and mediators
Trait	GWAS ID	SNP	Chr	Position	Effect Allele	Other Allele	EAF	Beta	SE	P	F
[truncated: 1,122 more rows]

## Sheet: Table S5
Supplemental Table S5. MR analysis results of gut microbiota on GERD/BE
[truncated: 205 more rows]

[truncated: 8 more sheets: Table S6, Table S7, Table S8, Table S9, Table S10, Table S11, Table S12, Table S13]
